# Supplementary material for: A Pre-Vaccination Baseline of SARS-CoV-2 Genetic Surveillance and Diversity in the United States
Source: Viruses. 2022 Jan 7;14(1):104. doi: 10.3390/v14010104 (PMC8778900; doi:10.3390/v14010104)
Supplement: Supplementary file 1 [file viruses-14-00104-s001.zip]

Archive with 2 entries (2 files):
- Supplemental Dataset.csv
- viruses-1536673-supplementary-update.pdf
