# Supplementary material for: A Pre-Vaccination Baseline of SARS-CoV-2 Genetic Surveillance and Diversity in the United States
Source: Viruses. 2022 Jan 7;14(1):104. doi: 10.3390/v14010104 (PMC8778900; doi:10.3390/v14010104)
Supplement: Supplementary file 1 [file viruses-14-00104-s001.zip › Supplemental Dataset.csv]

SARS-CoV-2 Sequences (Strain name|GISAID ID)	Variant of Concern Designation
hCoV-19/USA/WA1/2020|EPI_ISL_404895
hCoV-19/USA/WA-NIH-WA1/2020|EPI_ISL_596386
hCoV-19/USA/IL1/2020|EPI_ISL_404253
hCoV-19/USA/CA2/2020|EPI_ISL_406036
hCoV-19/USA/AZ1/2020|EPI_ISL_406223
hCoV-19/USA/CA-CDC-1/2020|EPI_ISL_406034
hCoV-19/USA/WA1-A12/2020|EPI_ISL_407214
hCoV-19/USA/WA1-F6/2020|EPI_ISL_407215
hCoV-19/USA/CA-CDC-6/2020|EPI_ISL_410044
hCoV-19/USA/IL2/2020|EPI_ISL_410045
hCoV-19/USA/CA-CDC-3/2020|EPI_ISL_408008
hCoV-19/USA/CA-CDC-4/2020|EPI_ISL_408009
hCoV-19/USA/CA-CDC-5/2020|EPI_ISL_408010
hCoV-19/USA/MA1/2020|EPI_ISL_409067
hCoV-19/USA/WI1/2020|EPI_ISL_408670
hCoV-19/USA/CA-CDC-7/2020|EPI_ISL_411954
hCoV-19/USA/CA-CDC-8/2020|EPI_ISL_411955
hCoV-19/USA/TX1/2020|EPI_ISL_411956
hCoV-19/USA/CruiseA-1/2020|EPI_ISL_413606
hCoV-19/USA/CruiseA-10/2020|EPI_ISL_413615
hCoV-19/USA/CruiseA-11/2020|EPI_ISL_413616
hCoV-19/USA/CruiseA-7/2020|EPI_ISL_413612
hCoV-19/USA/CruiseA-8/2020|EPI_ISL_413613
hCoV-19/USA/CruiseA-9/2020|EPI_ISL_413614
hCoV-19/USA/CruiseA-24/2020|EPI_ISL_414483
hCoV-19/USA/CruiseA-25/2020|EPI_ISL_414484
hCoV-19/USA/CruiseA-15/2020|EPI_ISL_413620
hCoV-19/USA/CruiseA-16/2020|EPI_ISL_413621
hCoV-19/USA/CruiseA-2/2020|EPI_ISL_413607
hCoV-19/USA/CruiseA-3/2020|EPI_ISL_413608
hCoV-19/USA/CruiseA-19/2020|EPI_ISL_414479
hCoV-19/USA/CruiseA-23/2020|EPI_ISL_414482
hCoV-19/USA/CruiseA-12/2020|EPI_ISL_413617
hCoV-19/USA/CruiseA-13/2020|EPI_ISL_413618
hCoV-19/USA/CruiseA-4/2020|EPI_ISL_413609
hCoV-19/USA/CruiseA-5/2020|EPI_ISL_413610
hCoV-19/USA/CruiseA-6/2020|EPI_ISL_413611
hCoV-19/USA/CruiseA-21/2020|EPI_ISL_414480
hCoV-19/USA/CruiseA-22/2020|EPI_ISL_414481
hCoV-19/USA/WA-S2/2020|EPI_ISL_413456
hCoV-19/USA/WA-S84/2020|EPI_ISL_417137
hCoV-19/USA/WA-S82/2020|EPI_ISL_417135
hCoV-19/USA/WA-USAFSAM-S060/2020|EPI_ISL_644823
hCoV-19/USA/WA-S277/2020|EPI_ISL_430131
hCoV-19/USA/CA-CDC-9/2020|EPI_ISL_412862
hCoV-19/USA/CruiseA-17/2020|EPI_ISL_413622
hCoV-19/USA/CruiseA-18/2020|EPI_ISL_413623
hCoV-19/USA/CruiseA-26/2020|EPI_ISL_414485
hCoV-19/USA/WA2/2020|EPI_ISL_412970
hCoV-19/USA/WA-S7/2020|EPI_ISL_416462
hCoV-19/USA/WA-S8/2020|EPI_ISL_416463
hCoV-19/USA/WA-S254/2020|EPI_ISL_430292
hCoV-19/USA/CruiseA-14/2020|EPI_ISL_413619
hCoV-19/USA/WA-S257/2020|EPI_ISL_430295
hCoV-19/USA/CA-CDPH-UC1/2020|EPI_ISL_413557
hCoV-19/USA/WA-S81/2020|EPI_ISL_417134
hCoV-19/USA/CA-CDC-2602/2020|EPI_ISL_419554
hCoV-19/USA/CA-SCCPHD-UC101/2020|EPI_ISL_435580
hCoV-19/USA/WA-S272/2020|EPI_ISL_430126
hCoV-19/USA/WA-CDC-8384/2020|EPI_ISL_594459
hCoV-19/USA/CA-CDPH-UC2/2020|EPI_ISL_413558
hCoV-19/USA/CA-CDPH-UC3/2020|EPI_ISL_413559
hCoV-19/USA/CA-CDPH-UC4/2020|EPI_ISL_413561
hCoV-19/USA/WA-S43/2020|EPI_ISL_417096
hCoV-19/USA/WA3-UW1/2020|EPI_ISL_413025
hCoV-19/USA/CA-CDPH017/2020|EPI_ISL_515910
hCoV-19/USA/CA-CDPH018/2020|EPI_ISL_515911
hCoV-19/USA/OR_2656/2020|EPI_ISL_419558
hCoV-19/USA/WA_5030/2020|EPI_ISL_419555
hCoV-19/USA/WA4-UW2/2020|EPI_ISL_413455
hCoV-19/USA/WA-S3/2020|EPI_ISL_413560
hCoV-19/USA/WA-S101/2020|EPI_ISL_417154
hCoV-19/USA/WA-S102/2020|EPI_ISL_417155
hCoV-19/USA/WA-S103/2020|EPI_ISL_417156
hCoV-19/USA/WA-S105/2020|EPI_ISL_417158
hCoV-19/USA/WA-S30/2020|EPI_ISL_417083
hCoV-19/USA/WA-S40/2020|EPI_ISL_417093
hCoV-19/USA/WA-S41/2020|EPI_ISL_417094
hCoV-19/USA/WA-S42/2020|EPI_ISL_417095
hCoV-19/USA/WA-S44/2020|EPI_ISL_417097
hCoV-19/USA/WA-S94/2020|EPI_ISL_417147
hCoV-19/USA/WA-S95/2020|EPI_ISL_417148
hCoV-19/USA/WA-S96/2020|EPI_ISL_417149
hCoV-19/USA/WA-S97/2020|EPI_ISL_417150
hCoV-19/USA/WA-S99/2020|EPI_ISL_417152
hCoV-19/USA/RI_0520/2020|EPI_ISL_419553
hCoV-19/USA/FL_5125/2020|EPI_ISL_419559
hCoV-19/USA/CA-SCCPHD-UC102/2020|EPI_ISL_435581
hCoV-19/USA/CA-SCCPHD-UC103/2020|EPI_ISL_435582
hCoV-19/USA/CA-CDPH016/2020|EPI_ISL_515909
hCoV-19/USA/CA-UCLA-260/2020|EPI_ISL_537558
hCoV-19/USA/FL_5091/2020|EPI_ISL_419560
hCoV-19/USA/WA-S234/2020|EPI_ISL_430272
hCoV-19/USA/CA-SCCPHD-UC14/2020|EPI_ISL_417318
hCoV-19/USA/NY1-PV08001/2020|EPI_ISL_414476
hCoV-19/USA/WA6-UW3/2020|EPI_ISL_413457
hCoV-19/USA/WA-S10/2020|EPI_ISL_416465
hCoV-19/USA/WA-S5/2020|EPI_ISL_416460
hCoV-19/USA/WA-S6/2020|EPI_ISL_416461
hCoV-19/USA/WA-S100/2020|EPI_ISL_417153
hCoV-19/USA/WA-S106/2020|EPI_ISL_417159
hCoV-19/USA/WA-S107/2020|EPI_ISL_417160
hCoV-19/USA/WA-S108/2020|EPI_ISL_417161
hCoV-19/USA/WA-S113/2020|EPI_ISL_417166
hCoV-19/USA/WA-S115/2020|EPI_ISL_417168
hCoV-19/USA/WA-S119/2020|EPI_ISL_417172
hCoV-19/USA/WA-S45/2020|EPI_ISL_417098
hCoV-19/USA/WA-S46/2020|EPI_ISL_417099
hCoV-19/USA/WA-S47/2020|EPI_ISL_417100
hCoV-19/USA/WA-S48/2020|EPI_ISL_417101
hCoV-19/USA/WA-S55/2020|EPI_ISL_417108
hCoV-19/USA/WA-S89/2020|EPI_ISL_417142
hCoV-19/USA/WA-S90/2020|EPI_ISL_417143
hCoV-19/USA/WA-S92/2020|EPI_ISL_417145
hCoV-19/USA/WA-S93/2020|EPI_ISL_417146
hCoV-19/USA/WA-S98/2020|EPI_ISL_417151
hCoV-19/USA/NH_0004/2020|EPI_ISL_420791
hCoV-19/USA/CA-SCCPHD-UC104/2020|EPI_ISL_435583
hCoV-19/USA/CA-SCCPHD-UC105/2020|EPI_ISL_435584
hCoV-19/USA/GA_2741/2020|EPI_ISL_419556
hCoV-19/USA/GA_2742/2020|EPI_ISL_419557
hCoV-19/USA/CA-SCCPHD-UC108/2020|EPI_ISL_435587
hCoV-19/USA/TX_2039/2020|EPI_ISL_420796
hCoV-19/USA/CA-SCCPHD-UC106/2020|EPI_ISL_435585
hCoV-19/USA/NY-Wadsworth-10131-01/2020|EPI_ISL_525575
hCoV-19/USA/CA-SCCPHD-UC195/2020|EPI_ISL_671764
hCoV-19/USA/WA-S123/2020|EPI_ISL_430160
hCoV-19/USA/WA-S235/2020|EPI_ISL_430273
hCoV-19/USA/WA-S243/2020|EPI_ISL_430281
hCoV-19/USA/WA-S281/2020|EPI_ISL_430135
hCoV-19/USA/WA-S4/2020|EPI_ISL_416459
hCoV-19/USA/WA7-UW4/2020|EPI_ISL_413458
hCoV-19/USA/WA8-UW5/2020|EPI_ISL_413486
hCoV-19/USA/WA9-UW6/2020|EPI_ISL_413487
hCoV-19/USA/WA-S9/2020|EPI_ISL_416464
hCoV-19/USA/WA-S109/2020|EPI_ISL_417162
hCoV-19/USA/WA-S118/2020|EPI_ISL_417171
hCoV-19/USA/WA-S120/2020|EPI_ISL_417173
hCoV-19/USA/WA-S121/2020|EPI_ISL_417174
hCoV-19/USA/WA-S27/2020|EPI_ISL_417080
hCoV-19/USA/WA-S33/2020|EPI_ISL_417086
hCoV-19/USA/WA-S86/2020|EPI_ISL_417139
hCoV-19/USA/WA-S87/2020|EPI_ISL_417140
hCoV-19/USA/WA-S88/2020|EPI_ISL_417141
hCoV-19/USA/RI_0556/2020|EPI_ISL_420795
hCoV-19/USA/TX_2817/2020|EPI_ISL_420797
hCoV-19/USA/TX_2967/2020|EPI_ISL_420798
hCoV-19/USA/IL_1293/2020|EPI_ISL_420790
hCoV-19/USA/IL_1375/2020|EPI_ISL_420789
hCoV-19/USA/CA-SCCPHD-UC107/2020|EPI_ISL_435586
hCoV-19/USA/WA-S236/2020|EPI_ISL_430274
hCoV-19/USA/WA-S242/2020|EPI_ISL_430280
hCoV-19/USA/WA-S247/2020|EPI_ISL_430285
hCoV-19/USA/WA-S249/2020|EPI_ISL_430287
hCoV-19/USA/MS-CDC-6566/2020|EPI_ISL_648018
hCoV-19/USA/OR_5430/2020|EPI_ISL_420794
hCoV-19/USA/CA-SCCPHD-UC13/2020|EPI_ISL_417317
hCoV-19/USA/WA-S60/2020|EPI_ISL_417113
hCoV-19/USA/WA11-UW7/2020|EPI_ISL_413562
hCoV-19/USA/WA13-UW9/2020|EPI_ISL_413601
hCoV-19/USA/WA-S116/2020|EPI_ISL_417169
hCoV-19/USA/WA-S117/2020|EPI_ISL_417170
hCoV-19/USA/WA-S122/2020|EPI_ISL_417175
hCoV-19/USA/WA-S15/2020|EPI_ISL_417068
hCoV-19/USA/WA-S19/2020|EPI_ISL_417072
hCoV-19/USA/WA-S20/2020|EPI_ISL_417073
hCoV-19/USA/WA-S21/2020|EPI_ISL_417074
hCoV-19/USA/WA-S22/2020|EPI_ISL_417075
hCoV-19/USA/WA-S23/2020|EPI_ISL_417076
hCoV-19/USA/WA-S24/2020|EPI_ISL_417077
hCoV-19/USA/WA-S25/2020|EPI_ISL_417078
hCoV-19/USA/WA-S26/2020|EPI_ISL_417079
hCoV-19/USA/WA-S28/2020|EPI_ISL_417081
hCoV-19/USA/WA-S29/2020|EPI_ISL_417082
hCoV-19/USA/WA-S31/2020|EPI_ISL_417084
hCoV-19/USA/WA-S32/2020|EPI_ISL_417085
hCoV-19/USA/WA-S34/2020|EPI_ISL_417087
hCoV-19/USA/WA-S35/2020|EPI_ISL_417088
hCoV-19/USA/WA-S36/2020|EPI_ISL_417089
hCoV-19/USA/WA-S59/2020|EPI_ISL_417112
hCoV-19/USA/WA-S91/2020|EPI_ISL_417144
hCoV-19/USA/CT-Yale-079/2020|EPI_ISL_431080
hCoV-19/USA/NH_0008/2020|EPI_ISL_420792
hCoV-19/USA/NY_2929/2020|EPI_ISL_420793
hCoV-19/USA/FL_7169/2020|EPI_ISL_424855
hCoV-19/USA/NY-NYCPHL-000001/2020|EPI_ISL_631502
hCoV-19/USA/NY-NYCPHL-000002/2020|EPI_ISL_631503
hCoV-19/USA/AZ_4811/2020|EPI_ISL_420784
hCoV-19/USA/FL_6318/2020|EPI_ISL_420785
hCoV-19/USA/CA-SCCPHD-UC109/2020|EPI_ISL_435588
hCoV-19/USA/CA-SCCPHD-UC110/2020|EPI_ISL_435589
hCoV-19/USA/NY-SURV0144/2020|EPI_ISL_436050
hCoV-19/USA/CA-SCCPHD-UC111/2020|EPI_ISL_435590
hCoV-19/USA/CA-SCCPHD-UC112/2020|EPI_ISL_435591
hCoV-19/USA/CA-SCCPHD-UC196/2020|EPI_ISL_672663
hCoV-19/USA/CA-CDPH-UC30/2020|EPI_ISL_429875
hCoV-19/USA/WA-S238/2020|EPI_ISL_430276
hCoV-19/USA/WA-S245/2020|EPI_ISL_430283
hCoV-19/USA/WA-S252/2020|EPI_ISL_430290
hCoV-19/USA/WA-S256/2020|EPI_ISL_430294
hCoV-19/USA/CA-CDPH-UC21/2020|EPI_ISL_417325
hCoV-19/USA/WA12-UW8/2020|EPI_ISL_413563
hCoV-19/USA/WA-S11/2020|EPI_ISL_416466
hCoV-19/USA/WA-S12/2020|EPI_ISL_417065
hCoV-19/USA/WA-S13/2020|EPI_ISL_417066
hCoV-19/USA/WA-S14/2020|EPI_ISL_417067
hCoV-19/USA/WA-S16/2020|EPI_ISL_417069
hCoV-19/USA/WA-S17/2020|EPI_ISL_417070
hCoV-19/USA/WA-S18/2020|EPI_ISL_417071
hCoV-19/USA/WA-S51/2020|EPI_ISL_417104
hCoV-19/USA/WA-S52/2020|EPI_ISL_417105
hCoV-19/USA/WA-S53/2020|EPI_ISL_417106
hCoV-19/USA/WA-S57/2020|EPI_ISL_417110
hCoV-19/USA/WA-S62/2020|EPI_ISL_417115
hCoV-19/USA/WA-S64/2020|EPI_ISL_417117
hCoV-19/USA/WA-S65/2020|EPI_ISL_417118
hCoV-19/USA/NY-Wadsworth-10495-01/2020|EPI_ISL_425224
hCoV-19/USA/NY-Wadsworth-10496-01/2020|EPI_ISL_426025
hCoV-19/USA/NY-Wadsworth-10528-01/2020|EPI_ISL_426026
hCoV-19/USA/UT-01320/2020|EPI_ISL_449814
hCoV-19/USA/NJ-CDC-3036/2020|EPI_ISL_452116
hCoV-19/USA/NY-Wadsworth-10493-02/2020|EPI_ISL_676727
hCoV-19/USA/NY-Wadsworth-10492-01/2020|EPI_ISL_677673
hCoV-19/USA/PA-MGEL-00328/2020|EPI_ISL_682002
hCoV-19/USA/GA_1299/2020|EPI_ISL_420787
hCoV-19/USA/CA-SCCPHD-UC113/2020|EPI_ISL_435592
hCoV-19/USA/CA-SCCPHD-UC114/2020|EPI_ISL_435593
hCoV-19/USA/GA_1320/2020|EPI_ISL_420786
hCoV-19/USA/WA-S233/2020|EPI_ISL_430271
hCoV-19/USA/WA-S250/2020|EPI_ISL_430288
hCoV-19/USA/WA-S264/2020|EPI_ISL_430118
hCoV-19/USA/NC-CDC-6999/2020|EPI_ISL_452124
hCoV-19/USA/WA-SFS-S2855/2020|EPI_ISL_575033
hCoV-19/USA/WA-CDC-8374/2020|EPI_ISL_594447
hCoV-19/USA/WA-CDC-8375/2020|EPI_ISL_594448
hCoV-19/USA/WA-CDC-8376/2020|EPI_ISL_594449
hCoV-19/USA/WA-CDC-8377/2020|EPI_ISL_594450
hCoV-19/USA/WA-CDC-8378/2020|EPI_ISL_594451
hCoV-19/USA/WA-CDC-8379/2020|EPI_ISL_594452
hCoV-19/USA/WA-CDC-8380/2020|EPI_ISL_594453
hCoV-19/USA/WA-CDC-8381/2020|EPI_ISL_594454
hCoV-19/USA/CA-SCCPHD-UC16/2020|EPI_ISL_417320
hCoV-19/USA/CA-CDPH-UC18/2020|EPI_ISL_417322
hCoV-19/USA/CA-CDPH-UC25/2020|EPI_ISL_417329
hCoV-19/USA/WA-UW15/2020|EPI_ISL_414363
hCoV-19/USA/WA-UW27/2020|EPI_ISL_414596
hCoV-19/USA/WA-UW28/2020|EPI_ISL_414597
hCoV-19/USA/NY2-PV08100/2020|EPI_ISL_415151
hCoV-19/USA/WA-S37/2020|EPI_ISL_417090
hCoV-19/USA/WA-S38/2020|EPI_ISL_417091
hCoV-19/USA/WA-S39/2020|EPI_ISL_417092
hCoV-19/USA/WA-S49/2020|EPI_ISL_417102
hCoV-19/USA/WA-S63/2020|EPI_ISL_417116
hCoV-19/USA/WA-S67/2020|EPI_ISL_417120
hCoV-19/USA/WA-S68/2020|EPI_ISL_417121
hCoV-19/USA/CA-CDPH-UC19/2020|EPI_ISL_417323
hCoV-19/USA/CA-CDPH-UC20/2020|EPI_ISL_417324
hCoV-19/USA/CA-CDPH-UC22/2020|EPI_ISL_417326
hCoV-19/USA/NY-NYUMC1/2020|EPI_ISL_414639
hCoV-19/USA/MA_9704/2020|EPI_ISL_424911
hCoV-19/USA/MA_9889/2020|EPI_ISL_424912
hCoV-19/USA/MD_0026/2020|EPI_ISL_424869
hCoV-19/USA/NJ_3201/2020|EPI_ISL_424901
hCoV-19/USA/NJ_3592/2020|EPI_ISL_424878
hCoV-19/USA/NY_1922/2020|EPI_ISL_424906
hCoV-19/USA/NY-Wadsworth-10690-01/2020|EPI_ISL_426028
hCoV-19/USA/NY-Wadsworth-10695-01/2020|EPI_ISL_426029
hCoV-19/USA/NY-Wadsworth-10703-01/2020|EPI_ISL_426030
hCoV-19/USA/NY-Wadsworth-10704-01/2020|EPI_ISL_426031
hCoV-19/USA/NY-Wadsworth-10707-01/2020|EPI_ISL_426032
hCoV-19/USA/NY-Wadsworth-10935-01/2020|EPI_ISL_426033
hCoV-19/USA/NY-Wadsworth-10955-01/2020|EPI_ISL_426034
hCoV-19/USA/NY-Wadsworth-10957-02/2020|EPI_ISL_426035
hCoV-19/USA/NY-Wadsworth-10958-01/2020|EPI_ISL_426036
hCoV-19/USA/MD_0027/2020|EPI_ISL_426425
hCoV-19/USA/MD-CDC-0025/2020|EPI_ISL_447843
hCoV-19/USA/NY-PV09444/2020|EPI_ISL_450120
hCoV-19/USA/MA-MGH-00438/2020|EPI_ISL_460250
hCoV-19/USA/MA-MGH-00440/2020|EPI_ISL_460116
hCoV-19/USA/CA-ALSR-0515-SAN/2020|EPI_ISL_483194
hCoV-19/USA/NY-NYCPHL-000003/2020|EPI_ISL_631504
hCoV-19/USA/NY-NYCPHL-000005/2020|EPI_ISL_631505
hCoV-19/USA/CO-CDPHE-2003050090/2020|EPI_ISL_677254
hCoV-19/USA/CO-CDPHE-2003130222/2020|EPI_ISL_677259
hCoV-19/USA/GA_1621/2020|EPI_ISL_424858
hCoV-19/USA/GA-EHC-069Q/2020|EPI_ISL_455357
hCoV-19/USA/CA-SCCPHD-UC115/2020|EPI_ISL_435594
hCoV-19/USA/CA-SCCPHD-UC116/2020|EPI_ISL_435595
hCoV-19/USA/CA-SCCPHD-UC117/2020|EPI_ISL_435596
hCoV-19/USA/CA-SCCPHD-UC118/2020|EPI_ISL_435597
hCoV-19/USA/CA-CDPH019/2020|EPI_ISL_515912
hCoV-19/USA/CA-SCCPHD-UC119/2020|EPI_ISL_435598
hCoV-19/USA/CA-SCCPHD-UC123/2020|EPI_ISL_435602
hCoV-19/USA/GA_1445/2020|EPI_ISL_420788
hCoV-19/USA/WA-S241/2020|EPI_ISL_430279
hCoV-19/USA/WA-S259/2020|EPI_ISL_430113
hCoV-19/USA/WA-S279/2020|EPI_ISL_430133
hCoV-19/USA/WA-S302/2020|EPI_ISL_430156
hCoV-19/USA/NY-SURV052/2020|EPI_ISL_436047
hCoV-19/USA/NY-NYCPHL-000007/2020|EPI_ISL_631507
hCoV-19/USA/NY-NYCPHL-000396/2020|EPI_ISL_631880
hCoV-19/USA/FL-BPHL-2101/2020|EPI_ISL_653254
hCoV-19/USA/FL-BPHL-2102/2020|EPI_ISL_653255
hCoV-19/USA/CO-CDPHE-2003040178/2020|EPI_ISL_677241
hCoV-19/USA/NY-Wadsworth-10683-01/2020|EPI_ISL_426027
hCoV-19/USA/WA-UW25/2020|EPI_ISL_414594
hCoV-19/USA/WA-S85/2020|EPI_ISL_417138
hCoV-19/USA/CA-SCCPHD-UC15/2020|EPI_ISL_417319
hCoV-19/USA/WA14-UW10/2020|EPI_ISL_413649
hCoV-19/USA/WA15-UW11/2020|EPI_ISL_413650
hCoV-19/USA/WA16-UW12/2020|EPI_ISL_413651
hCoV-19/USA/WA17-UW13/2020|EPI_ISL_413652
hCoV-19/USA/WA18-UW14/2020|EPI_ISL_413653
hCoV-19/USA/CA-CDPH-UC10/2020|EPI_ISL_413930
hCoV-19/USA/CA-CDPH-UC11/2020|EPI_ISL_413931
hCoV-19/USA/CA-CDPH-UC5/2020|EPI_ISL_413922
hCoV-19/USA/CA-CDPH-UC6/2020|EPI_ISL_413924
hCoV-19/USA/CA-CDPH-UC7/2020|EPI_ISL_413925
hCoV-19/USA/CA-CDPH-UC8/2020|EPI_ISL_413926
hCoV-19/USA/CA-CDPH-UC9/2020|EPI_ISL_413928
hCoV-19/USA/WA-UW16/2020|EPI_ISL_414364
hCoV-19/USA/WA-UW18/2020|EPI_ISL_414366
hCoV-19/USA/WA-UW19/2020|EPI_ISL_414367
hCoV-19/USA/WA-UW20/2020|EPI_ISL_414368
hCoV-19/USA/WA-UW21/2020|EPI_ISL_414369
hCoV-19/USA/MN1-MDH1/2020|EPI_ISL_414588
hCoV-19/USA/WA-UW24/2020|EPI_ISL_414593
hCoV-19/USA/WA-UW26/2020|EPI_ISL_414595
hCoV-19/USA/WA-UW40/2020|EPI_ISL_415605
hCoV-19/USA/WA-S104/2020|EPI_ISL_417157
hCoV-19/USA/WA-S110/2020|EPI_ISL_417163
hCoV-19/USA/WA-S114/2020|EPI_ISL_417167
hCoV-19/USA/WA-S50/2020|EPI_ISL_417103
hCoV-19/USA/WA-S54/2020|EPI_ISL_417107
hCoV-19/USA/WA-S56/2020|EPI_ISL_417109
hCoV-19/USA/WA-S58/2020|EPI_ISL_417111
hCoV-19/USA/WA-S61/2020|EPI_ISL_417114
hCoV-19/USA/WA-S69/2020|EPI_ISL_417122
hCoV-19/USA/WA-S70/2020|EPI_ISL_417123
hCoV-19/USA/WA-S71/2020|EPI_ISL_417124
hCoV-19/USA/WA-S73/2020|EPI_ISL_417126
hCoV-19/USA/WA-S74/2020|EPI_ISL_417127
hCoV-19/USA/WA-S75/2020|EPI_ISL_417128
hCoV-19/USA/WA-S76/2020|EPI_ISL_417129
hCoV-19/USA/WA-S77/2020|EPI_ISL_417130
hCoV-19/USA/WA-S78/2020|EPI_ISL_417131
hCoV-19/USA/WA-S79/2020|EPI_ISL_417132
hCoV-19/USA/WA-S80/2020|EPI_ISL_417133
hCoV-19/USA/WA-S83/2020|EPI_ISL_417136
hCoV-19/USA/CA-CDPH-UC10-2/2020|EPI_ISL_418865
hCoV-19/USA/PA_1802/2020|EPI_ISL_424881
hCoV-19/USA/SC_3572/2020|EPI_ISL_424905
hCoV-19/USA/HI_4970/2020|EPI_ISL_426420
hCoV-19/USA/MA_0020/2020|EPI_ISL_424843
hCoV-19/USA/MA_8932/2020|EPI_ISL_424908
hCoV-19/USA/MA_8933/2020|EPI_ISL_424909
hCoV-19/USA/MA_9703/2020|EPI_ISL_424910
hCoV-19/USA/PA_1881/2020|EPI_ISL_424882
hCoV-19/USA/RI_0702/2020|EPI_ISL_424887
hCoV-19/USA/NY-Wadsworth-10999-01/2020|EPI_ISL_426037
hCoV-19/USA/NY-Wadsworth-11003-01/2020|EPI_ISL_426039
hCoV-19/USA/NY-Wadsworth-11017-01/2020|EPI_ISL_426040
hCoV-19/USA/NY-SURV076/2020|EPI_ISL_436048
hCoV-19/USA/MA-MGH-00441/2020|EPI_ISL_460428
hCoV-19/USA/MA-MGH-00442/2020|EPI_ISL_460207
hCoV-19/USA/NY-Wadsworth-10713-01/2020|EPI_ISL_525576
hCoV-19/USA/NY-Wadsworth-10715-01/2020|EPI_ISL_525577
hCoV-19/USA/NY-NYCPHL-000033/2020|EPI_ISL_631529
hCoV-19/USA/NY-NYCPHL-000050/2020|EPI_ISL_631544
hCoV-19/USA/NY-NYCPHL-000051/2020|EPI_ISL_631545
hCoV-19/USA/NY-Wadsworth-11086-01/2020|EPI_ISL_676728
hCoV-19/USA/NE_6605/2020|EPI_ISL_424874
hCoV-19/USA/CA-SCCPHD-UC34/2020|EPI_ISL_429879
hCoV-19/USA/CA-UCSF-UC32/2020|EPI_ISL_429877
hCoV-19/USA/CA-SCCPHD-UC120/2020|EPI_ISL_435599
hCoV-19/USA/CA-SCCPHD-UC121/2020|EPI_ISL_435600
hCoV-19/USA/CA-SCCPHD-UC122/2020|EPI_ISL_435601
hCoV-19/USA/MA_1355/2020|EPI_ISL_424913
hCoV-19/USA/CA-SCCPHD-UC131/2020|EPI_ISL_435610
hCoV-19/USA/IL-CDC-1732/2020|EPI_ISL_452134
hCoV-19/USA/FL_9655/2020|EPI_ISL_424854
hCoV-19/USA/GA_1847/2020|EPI_ISL_424859
hCoV-19/USA/SC_3520/2020|EPI_ISL_424902
hCoV-19/USA/UT_8199/2020|EPI_ISL_424889
hCoV-19/USA/MN_0100/2020|EPI_ISL_426426
hCoV-19/USA/AZ-TG268893/2020|EPI_ISL_426512
hCoV-19/USA/CA-CDPH-UC31/2020|EPI_ISL_429876
hCoV-19/USA/WA-S263/2020|EPI_ISL_430117
hCoV-19/USA/WA-S265/2020|EPI_ISL_430119
hCoV-19/USA/WA-S268/2020|EPI_ISL_430122
hCoV-19/USA/WA-S292/2020|EPI_ISL_430146
hCoV-19/USA/WA-S298/2020|EPI_ISL_430152
hCoV-19/USA/CA-SCCPHD-UC124/2020|EPI_ISL_435603
hCoV-19/USA/VT-CDC-0303/2020|EPI_ISL_447846
hCoV-19/USA/CA-UCLA-233/2020|EPI_ISL_537539
hCoV-19/USA/FL-BPHL-2100/2020|EPI_ISL_653253
hCoV-19/USA/CA-CZB-1788/2020|EPI_ISL_660108
hCoV-19/USA/CO-CDPHE-2003050101/2020|EPI_ISL_677253
hCoV-19/USA/FL_9590/2020|EPI_ISL_424853
hCoV-19/USA/NY-Wadsworth-11000-01/2020|EPI_ISL_426038
hCoV-19/USA/FL-BPHL-2103/2020|EPI_ISL_653256
hCoV-19/USA/FL-BPHL-2104/2020|EPI_ISL_653257
hCoV-19/USA/WA-UW22/2020|EPI_ISL_414591
hCoV-19/USA/CT-Yale-001/2020|EPI_ISL_416416
hCoV-19/USA/WA-UW17/2020|EPI_ISL_414365
hCoV-19/USA/WA-UW23/2020|EPI_ISL_414592
hCoV-19/USA/WA-UW37/2020|EPI_ISL_416454
hCoV-19/USA/WA-UW39/2020|EPI_ISL_416456
hCoV-19/USA/WA-S66/2020|EPI_ISL_417119
hCoV-19/USA/WA-S72/2020|EPI_ISL_417125
hCoV-19/USA/NH_0029/2020|EPI_ISL_424876
hCoV-19/USA/FL_1177/2020|EPI_ISL_424857
hCoV-19/USA/KS_4126/2020|EPI_ISL_424867
hCoV-19/USA/MA_2652/2020|EPI_ISL_424914
hCoV-19/USA/MA_3614/2020|EPI_ISL_424915
hCoV-19/USA/MA_3616/2020|EPI_ISL_424916
hCoV-19/USA/MA_3623/2020|EPI_ISL_424917
hCoV-19/USA/MA_3626/2020|EPI_ISL_424918
hCoV-19/USA/MA_3672/2020|EPI_ISL_424844
hCoV-19/USA/MA_3699/2020|EPI_ISL_424845
hCoV-19/USA/MA_3878/2020|EPI_ISL_424846
hCoV-19/USA/NH_0033/2020|EPI_ISL_424877
hCoV-19/USA/PA_4405/2020|EPI_ISL_424886
hCoV-19/USA/NY-Wadsworth-11180-01/2020|EPI_ISL_426041
hCoV-19/USA/NY-Wadsworth-11202-01/2020|EPI_ISL_426042
hCoV-19/USA/NY-Wadsworth-11284-01/2020|EPI_ISL_426043
hCoV-19/USA/NY-Wadsworth-11291-01/2020|EPI_ISL_426044
hCoV-19/USA/NY-Wadsworth-11344-01/2020|EPI_ISL_426045
hCoV-19/USA/NY-Wadsworth-11353-01/2020|EPI_ISL_426046
hCoV-19/USA/NY-Wadsworth-11354-01/2020|EPI_ISL_426047
hCoV-19/USA/NY-Wadsworth-11379-01/2020|EPI_ISL_426048
hCoV-19/USA/NY-Wadsworth-11380-01/2020|EPI_ISL_426049
hCoV-19/USA/NY-Wadsworth-11190-01/2020|EPI_ISL_426324
hCoV-19/USA/NY-Wadsworth-11191-01/2020|EPI_ISL_426325
hCoV-19/USA/NY-Wadsworth-11207-01/2020|EPI_ISL_426292
hCoV-19/USA/NY-Wadsworth-11245-01/2020|EPI_ISL_426326
hCoV-19/USA/NY-Wadsworth-11249-01/2020|EPI_ISL_426327
hCoV-19/USA/TX-HMH038/2020|EPI_ISL_434747
hCoV-19/USA/FL-CDC-7619/2020|EPI_ISL_447841
hCoV-19/USA/MA-MGH-00428/2020|EPI_ISL_460333
hCoV-19/USA/FL-BPHL-0139/2020|EPI_ISL_480790
hCoV-19/USA/FL-BPHL-0143/2020|EPI_ISL_480794
hCoV-19/USA/NY-Wadsworth-11171-01/2020|EPI_ISL_525579
hCoV-19/USA/NY-Wadsworth-11244-01/2020|EPI_ISL_525580
hCoV-19/USA/NY-PHL-000011/2020|EPI_ISL_614294
hCoV-19/USA/NY-NYCPHL-000006/2020|EPI_ISL_631506
hCoV-19/USA/NY-NYCPHL-000397/2020|EPI_ISL_631881
hCoV-19/USA/NY-Wadsworth-11205-01/2020|EPI_ISL_676729
hCoV-19/USA/MO_4470/2020|EPI_ISL_424870
hCoV-19/USA/CA-SCCPHD-UC129/2020|EPI_ISL_435608
hCoV-19/USA/CA-SCCPHD-UC130/2020|EPI_ISL_435609
hCoV-19/USA/NV-NSPHL-A0004/2020|EPI_ISL_515293
hCoV-19/USA/CA-CZB-9705/2020|EPI_ISL_672155
hCoV-19/USA/MA_3653/2020|EPI_ISL_424920
hCoV-19/USA/CA-SCCPHD-UC125/2020|EPI_ISL_435604
hCoV-19/USA/CA-SCCPHD-UC126/2020|EPI_ISL_435605
hCoV-19/USA/CA-SCCPHD-UC127/2020|EPI_ISL_435606
hCoV-19/USA/CA-SCCPHD-UC128/2020|EPI_ISL_435607
hCoV-19/USA/CA-SCCPHD-UC144/2020|EPI_ISL_435623
hCoV-19/USA/DC_0004/2020|EPI_ISL_424852
hCoV-19/USA/FL_9656/2020|EPI_ISL_424856
hCoV-19/USA/NC_6999/2020|EPI_ISL_424871
hCoV-19/USA/SC_3569/2020|EPI_ISL_424841
hCoV-19/USA/VA_6171/2020|EPI_ISL_424907
hCoV-19/USA/WA-S237/2020|EPI_ISL_430275
hCoV-19/USA/WA-S240/2020|EPI_ISL_430278
hCoV-19/USA/WA-S258/2020|EPI_ISL_430296
hCoV-19/USA/WA-S270/2020|EPI_ISL_430124
hCoV-19/USA/WA-S275/2020|EPI_ISL_430129
hCoV-19/USA/WA-S287/2020|EPI_ISL_430141
hCoV-19/USA/WA-S288/2020|EPI_ISL_430142
hCoV-19/USA/CA-SCCPHD-UC132/2020|EPI_ISL_435611
hCoV-19/USA/CA-SCCPHD-UC146/2020|EPI_ISL_435625
hCoV-19/USA/WA-UW-114/2020|EPI_ISL_476903
hCoV-19/USA/SC-DHEC-0001/2020|EPI_ISL_491097
hCoV-19/USA/FL-BPHL-0537/2020|EPI_ISL_508740
hCoV-19/USA/FL-BPHL-0538/2020|EPI_ISL_508741
hCoV-19/USA/GA-CDC-8427/2020|EPI_ISL_594456
hCoV-19/USA/NY-NYU-VC-002/2020|EPI_ISL_479663
hCoV-19/USA/CA-CDPH-UC24/2020|EPI_ISL_417328
hCoV-19/USA/MN2-MDH2/2020|EPI_ISL_414589
hCoV-19/USA/WA-UW32/2020|EPI_ISL_414619
hCoV-19/USA/WA-UW34/2020|EPI_ISL_414621
hCoV-19/USA/WA-UW36/2020|EPI_ISL_416453
hCoV-19/USA/WA-UW38/2020|EPI_ISL_416455
hCoV-19/USA/WA-S111/2020|EPI_ISL_417164
hCoV-19/USA/IA_6390/2020|EPI_ISL_424900
hCoV-19/USA/IA_6391/2020|EPI_ISL_424899
hCoV-19/USA/IA-CDC-8200/2020|EPI_ISL_447842
hCoV-19/USA/MA-MGH-00423/2020|EPI_ISL_460228
hCoV-19/USA/MA-MGH-00433/2020|EPI_ISL_460158
hCoV-19/USA/IA-CDC-4050/2020|EPI_ISL_647996
hCoV-19/USA/IA-CDC-4051/2020|EPI_ISL_647997
hCoV-19/USA/IL_0087/2020|EPI_ISL_424850
hCoV-19/USA/MA_3642/2020|EPI_ISL_424919
hCoV-19/USA/MA_4811/2020|EPI_ISL_424847
hCoV-19/USA/NC_0031/2020|EPI_ISL_424873
hCoV-19/USA/PA_2317/2020|EPI_ISL_424883
hCoV-19/USA/UT_8906/2020|EPI_ISL_424890
hCoV-19/USA/NY-Wadsworth-11330-01/2020|EPI_ISL_426328
hCoV-19/USA/IN_72003/2020|EPI_ISL_426422
hCoV-19/USA/OH_0020/2020|EPI_ISL_426431
hCoV-19/USA/PA_2734/2020|EPI_ISL_426432
hCoV-19/USA/PA_2735/2020|EPI_ISL_426433
hCoV-19/USA/DC-HP00006/2020|EPI_ISL_434687
hCoV-19/USA/NY-PV09439/2020|EPI_ISL_450116
hCoV-19/USA/MA-MGH-00415/2020|EPI_ISL_460241
hCoV-19/USA/MA-MGH-00416/2020|EPI_ISL_460353
hCoV-19/USA/MA-MGH-00417/2020|EPI_ISL_460117
hCoV-19/USA/MA-MGH-00418/2020|EPI_ISL_460371
hCoV-19/USA/MA-MGH-00419/2020|EPI_ISL_460300
hCoV-19/USA/MA-MGH-00420/2020|EPI_ISL_460245
hCoV-19/USA/MA-MGH-00421/2020|EPI_ISL_460266
hCoV-19/USA/MA-MGH-00422/2020|EPI_ISL_460384
hCoV-19/USA/MA-MGH-00424/2020|EPI_ISL_460397
hCoV-19/USA/MA-MGH-00425/2020|EPI_ISL_460313
hCoV-19/USA/MA-MGH-00426/2020|EPI_ISL_460103
hCoV-19/USA/MA-MGH-00427/2020|EPI_ISL_460212
hCoV-19/USA/MA-MGH-00430/2020|EPI_ISL_460366
hCoV-19/USA/MA-MGH-00431/2020|EPI_ISL_460235
hCoV-19/USA/MA-MGH-00432/2020|EPI_ISL_460442
hCoV-19/USA/MA-MGH-00434/2020|EPI_ISL_460395
hCoV-19/USA/MA-MGH-00437/2020|EPI_ISL_460239
hCoV-19/USA/MA-MGH-00439/2020|EPI_ISL_460434
hCoV-19/USA/MA-MGH-00443/2020|EPI_ISL_460321
hCoV-19/USA/MDH-5653/2020|EPI_ISL_454422
hCoV-19/USA/DC-HP00054/2020|EPI_ISL_457797
hCoV-19/USA/CA-CDPH020/2020|EPI_ISL_515913
hCoV-19/USA/NY-Wadsworth-11509-01/2020|EPI_ISL_525581
hCoV-19/USA/NY-Wadsworth-11513-01/2020|EPI_ISL_525582
hCoV-19/USA/NY-Wadsworth-11537-01/2020|EPI_ISL_525583
hCoV-19/USA/NY-Wadsworth-11538-01/2020|EPI_ISL_525584
hCoV-19/USA/NY-NYCPHL-000009/2020|EPI_ISL_631508
hCoV-19/USA/NY-NYCPHL-000054/2020|EPI_ISL_631548
hCoV-19/USA/NY-Wadsworth-12437-01/2020|EPI_ISL_676730
hCoV-19/USA/DC-HP00052/2020|EPI_ISL_457796
hCoV-19/USA/NE_7025/2020|EPI_ISL_424875
hCoV-19/USA/MN_0101/2020|EPI_ISL_426427
hCoV-19/USA/NV_0016/2020|EPI_ISL_426429
hCoV-19/USA/CA-UCSF-UC33/2020|EPI_ISL_429878
hCoV-19/USA/CA-SCCPHD-UC133/2020|EPI_ISL_435612
hCoV-19/USA/CA-SCCPHD-UC136/2020|EPI_ISL_435615
hCoV-19/USA/CA-SCCPHD-UC147/2020|EPI_ISL_435626
hCoV-19/USA/CO-CDC-5607/2020|EPI_ISL_452130
hCoV-19/USA/CA-SCCPHD-UC134/2020|EPI_ISL_435613
hCoV-19/USA/CA-SCCPHD-UC135/2020|EPI_ISL_435614
hCoV-19/USA/CA-SCCPHD-UC187/2020|EPI_ISL_435666
hCoV-19/USA/CO-CDC-5610/2020|EPI_ISL_452127
hCoV-19/USA/GA-CDC-2059/2020|EPI_ISL_452125
hCoV-19/USA/IL_0089/2020|EPI_ISL_424851
hCoV-19/USA/SC_3570/2020|EPI_ISL_424903
hCoV-19/USA/SC_3571/2020|EPI_ISL_424904
hCoV-19/USA/SC_3575/2020|EPI_ISL_424842
hCoV-19/USA/GA_2070/2020|EPI_ISL_426417
hCoV-19/USA/HI_7881/2020|EPI_ISL_426421
hCoV-19/USA/WA-S239/2020|EPI_ISL_430277
hCoV-19/USA/WA-S253/2020|EPI_ISL_430291
hCoV-19/USA/SC-DHEC-0003/2020|EPI_ISL_491098
hCoV-19/USA/TX-CDC-8420/2020|EPI_ISL_594455
hCoV-19/USA/FL-BPHL-2105/2020|EPI_ISL_653258
hCoV-19/USA/FL-BPHL-2106/2020|EPI_ISL_653259
hCoV-19/USA/NY-Wadsworth-11460-01/2020|EPI_ISL_529033
hCoV-19/USA/WA-UW29/2020|EPI_ISL_414616
hCoV-19/USA/CA-SCCPHD-UC17/2020|EPI_ISL_417321
hCoV-19/USA/WA-UW30/2020|EPI_ISL_414617
hCoV-19/USA/WA-UW31/2020|EPI_ISL_414618
hCoV-19/USA/WA-UW33/2020|EPI_ISL_414620
hCoV-19/USA/WA-UW35/2020|EPI_ISL_414622
hCoV-19/USA/WA-UW41/2020|EPI_ISL_415606
hCoV-19/USA/WA-UW43/2020|EPI_ISL_415608
hCoV-19/USA/WA-UW44/2020|EPI_ISL_415609
hCoV-19/USA/WA-UW45/2020|EPI_ISL_415610
hCoV-19/USA/WA-UW50/2020|EPI_ISL_415615
hCoV-19/USA/WA-UW51/2020|EPI_ISL_415616
hCoV-19/USA/CT-Yale-003/2020|EPI_ISL_416418
hCoV-19/USA/WA-S112/2020|EPI_ISL_417165
hCoV-19/USA/IA_6394/2020|EPI_ISL_424865
hCoV-19/USA/IA_6395/2020|EPI_ISL_424896
hCoV-19/USA/IA_6396/2020|EPI_ISL_424895
hCoV-19/USA/IA_6399/2020|EPI_ISL_424898
hCoV-19/USA/IA_6401/2020|EPI_ISL_424897
hCoV-19/USA/VA_6389/2020|EPI_ISL_424894
hCoV-19/USA/DC-CDC-0019/2020|EPI_ISL_447840
hCoV-19/USA/MDH-6572/2020|EPI_ISL_454425
hCoV-19/USA/VA-DCLS-0008/2020|EPI_ISL_419260
hCoV-19/USA/NC_0024/2020|EPI_ISL_424872
hCoV-19/USA/OH_0023/2020|EPI_ISL_424880
hCoV-19/USA/PA_2937/2020|EPI_ISL_424884
hCoV-19/USA/VA_6352/2020|EPI_ISL_424891
hCoV-19/USA/VA_6377/2020|EPI_ISL_424892
hCoV-19/USA/NY-Wadsworth-11666-01/2020|EPI_ISL_426050
hCoV-19/USA/NY-Wadsworth-11717-01/2020|EPI_ISL_426291
hCoV-19/USA/NY-Wadsworth-11735-01/2020|EPI_ISL_426290
hCoV-19/USA/NY-Wadsworth-11736-02/2020|EPI_ISL_426311
hCoV-19/USA/IN_82003/2020|EPI_ISL_426423
hCoV-19/USA/NC_0025/2020|EPI_ISL_426428
hCoV-19/USA/OH_0019/2020|EPI_ISL_426430
hCoV-19/USA/PA_2887/2020|EPI_ISL_426434
hCoV-19/USA/WA-S274/2020|EPI_ISL_430128
hCoV-19/USA/MD-HP00075/2020|EPI_ISL_438233
hCoV-19/USA/MD-HP00082/2020|EPI_ISL_438238
hCoV-19/USA/PA-CDC-2908/2020|EPI_ISL_447844
hCoV-19/USA/NY-PV09442/2020|EPI_ISL_450119
hCoV-19/USA/MA-MGH-00435/2020|EPI_ISL_460252
hCoV-19/USA/MA-MGH-00444/2020|EPI_ISL_460354
hCoV-19/USA/NC-CDC-0034/2020|EPI_ISL_452126
hCoV-19/USA/MDH-5622/2020|EPI_ISL_454421
hCoV-19/USA/MDH-5875/2020|EPI_ISL_454423
hCoV-19/USA/NY-Wadsworth-11612-01/2020|EPI_ISL_525585
hCoV-19/USA/NY-Wadsworth-11679-01/2020|EPI_ISL_525586
hCoV-19/USA/NY-Wadsworth-11681-01/2020|EPI_ISL_525587
hCoV-19/USA/NY-Wadsworth-11690-01/2020|EPI_ISL_525588
hCoV-19/USA/NY-Wadsworth-11719-01/2020|EPI_ISL_525589
hCoV-19/USA/NY-Wadsworth-11789-01/2020|EPI_ISL_525590
hCoV-19/USA/NY-Wadsworth-11661-01/2020|EPI_ISL_529034
hCoV-19/USA/MD-MDH-0183/2020|EPI_ISL_538267
hCoV-19/USA/NY-NYCPHL-000010/2020|EPI_ISL_631509
hCoV-19/USA/NY-NYCPHL-000042/2020|EPI_ISL_631537
hCoV-19/USA/NY-NYCPHL-000052/2020|EPI_ISL_631546
hCoV-19/USA/NY-NYCPHL-000353/2020|EPI_ISL_631860
hCoV-19/USA/NY-NYCPHL-000522/2020|EPI_ISL_631983
hCoV-19/USA/NY-NYCPHL-000580/2020|EPI_ISL_632038
hCoV-19/USA/CO-CDPHE-2003100027/2020|EPI_ISL_677278
hCoV-19/USA/NY-Wadsworth-14427-04/2020|EPI_ISL_676735
hCoV-19/USA/CA-SCCPHD-UC35/2020|EPI_ISL_429880
hCoV-19/USA/NY-SURV0319/2020|EPI_ISL_436061
hCoV-19/USA/NY-SURV0592/2020|EPI_ISL_436072
hCoV-19/USA/CO-CDC-5667/2020|EPI_ISL_452128
hCoV-19/USA/GA_2118/2020|EPI_ISL_424861
hCoV-19/USA/SC_6370/2020|EPI_ISL_424888
hCoV-19/USA/VA_6382/2020|EPI_ISL_424893
hCoV-19/USA/CT_9849/2020|EPI_ISL_426416
hCoV-19/USA/WA-S232/2020|EPI_ISL_430270
hCoV-19/USA/WA-S255/2020|EPI_ISL_430293
hCoV-19/USA/CA-SR0415/2020|EPI_ISL_467950
hCoV-19/USA/CA-SR0460/2020|EPI_ISL_467982
hCoV-19/USA/WA-S1488/2020|EPI_ISL_495663
hCoV-19/USA/WA-UW-182/2020|EPI_ISL_570973
hCoV-19/USA/WA-UW-185/2020|EPI_ISL_570974
hCoV-19/USA/WA-UW-191/2020|EPI_ISL_570976
hCoV-19/USA/WA-UW-192/2020|EPI_ISL_570977
hCoV-19/USA/WA-UW-194/2020|EPI_ISL_570979
hCoV-19/USA/WA-UW-195/2020|EPI_ISL_570983
hCoV-19/USA/WA-UW-197/2020|EPI_ISL_570802
hCoV-19/USA/WA-UW-201/2020|EPI_ISL_570987
hCoV-19/USA/FL-BPHL-2107/2020|EPI_ISL_653260
hCoV-19/USA/FL-BPHL-2108/2020|EPI_ISL_653261
hCoV-19/USA/TX-HMH037/2020|EPI_ISL_434746
hCoV-19/USA/NY-NYCPHL-000041/2020|EPI_ISL_631536
hCoV-19/USA/WA-UW60/2020|EPI_ISL_415625
hCoV-19/USA/MN4-MDH4/2020|EPI_ISL_417189
hCoV-19/USA/MN3-MDH3/2020|EPI_ISL_414590
hCoV-19/USA/WA-UW42/2020|EPI_ISL_415607
hCoV-19/USA/WA-UW46/2020|EPI_ISL_415611
hCoV-19/USA/WA-UW47/2020|EPI_ISL_415612
hCoV-19/USA/WA-UW48/2020|EPI_ISL_415613
hCoV-19/USA/WA-UW49/2020|EPI_ISL_415614
hCoV-19/USA/WA-UW52/2020|EPI_ISL_415617
hCoV-19/USA/WA-UW53/2020|EPI_ISL_415618
hCoV-19/USA/WA-UW54/2020|EPI_ISL_415619
hCoV-19/USA/WA-UW55/2020|EPI_ISL_415620
hCoV-19/USA/WA-UW56/2020|EPI_ISL_415621
hCoV-19/USA/WA-UW57/2020|EPI_ISL_415622
hCoV-19/USA/WA-UW58/2020|EPI_ISL_415623
hCoV-19/USA/WA-UW59/2020|EPI_ISL_415624
hCoV-19/USA/WA-UW62/2020|EPI_ISL_415627
hCoV-19/USA/WA-UW64/2020|EPI_ISL_415592
hCoV-19/USA/WA-UW67/2020|EPI_ISL_415595
hCoV-19/USA/WA-UW68/2020|EPI_ISL_415596
hCoV-19/USA/WA-UW71/2020|EPI_ISL_415599
hCoV-19/USA/WA-UW72/2020|EPI_ISL_415600
hCoV-19/USA/CT-Yale-005/2020|EPI_ISL_416419
hCoV-19/USA/WA-UW144/2020|EPI_ISL_416682
hCoV-19/USA/CA-CDPH-UC23/2020|EPI_ISL_417327
hCoV-19/USA/MI-MDHHS-SC20005/2020|EPI_ISL_424992
hCoV-19/USA/IN_2001/2020|EPI_ISL_424866
hCoV-19/USA/FL-BPHL-1093/2020|EPI_ISL_526579
hCoV-19/USA/IA-CDC-4042/2020|EPI_ISL_647990
hCoV-19/USA/IA-CDC-4043/2020|EPI_ISL_647991
hCoV-19/USA/IA-CDC-4046/2020|EPI_ISL_647992
hCoV-19/USA/IA-CDC-4047/2020|EPI_ISL_647993
hCoV-19/USA/IA-CDC-4048/2020|EPI_ISL_647994
hCoV-19/USA/IA-CDC-4049/2020|EPI_ISL_647995
hCoV-19/USA/IA-CDC-4052/2020|EPI_ISL_647998
hCoV-19/USA/IA-CDC-4053/2020|EPI_ISL_647999
hCoV-19/USA/VA-DCLS-0009/2020|EPI_ISL_419261
hCoV-19/USA/MI-MDHHS-SC20001/2020|EPI_ISL_424986
hCoV-19/USA/LA_0842/2020|EPI_ISL_424868
hCoV-19/USA/PA_4395/2020|EPI_ISL_424885
hCoV-19/USA/IN_92003/2020|EPI_ISL_426424
hCoV-19/USA/RI_0882/2020|EPI_ISL_426435
hCoV-19/USA/TX-HMH035/2020|EPI_ISL_434744
hCoV-19/USA/TX-HMH036/2020|EPI_ISL_434745
hCoV-19/USA/TX-HMH039/2020|EPI_ISL_434748
hCoV-19/USA/TX-HMH040/2020|EPI_ISL_434749
hCoV-19/USA/TX-HMH041/2020|EPI_ISL_434750
hCoV-19/USA/TX-HMH042/2020|EPI_ISL_434751
hCoV-19/USA/TX-HMH043/2020|EPI_ISL_434752
hCoV-19/USA/TX-HMH044/2020|EPI_ISL_434753
hCoV-19/USA/NY-PV09413/2020|EPI_ISL_450093
hCoV-19/USA/NY-PV09449/2020|EPI_ISL_450123
hCoV-19/USA/FL-CDC-2316/2020|EPI_ISL_452132
hCoV-19/USA/IN-CDC-2005/2020|EPI_ISL_452135
hCoV-19/USA/IN-CDC-2006/2020|EPI_ISL_452136
hCoV-19/USA/MA-MGH-00003/2020|EPI_ISL_460311
hCoV-19/USA/NM-CDC-3589/2020|EPI_ISL_452109
hCoV-19/USA/MI-MDHHS-SC20437/2020|EPI_ISL_452311
hCoV-19/USA/GA-EHC-083E/2020|EPI_ISL_454690
hCoV-19/USA/MDH-6339/2020|EPI_ISL_454424
hCoV-19/USA/MDH-6612/2020|EPI_ISL_454426
hCoV-19/USA/MDH-7590/2020|EPI_ISL_454427
hCoV-19/USA/FL-BPHL-0140/2020|EPI_ISL_480791
hCoV-19/USA/FL-BPHL-0539/2020|EPI_ISL_508742
hCoV-19/USA/NY-Wadsworth-12211-01/2020|EPI_ISL_525591
hCoV-19/USA/NY-Wadsworth-14422-01/2020|EPI_ISL_525612
hCoV-19/USA/FL-BPHL-1071/2020|EPI_ISL_526557
hCoV-19/USA/FL-BPHL-1092/2020|EPI_ISL_526578
hCoV-19/USA/MD-MDH-0184/2020|EPI_ISL_538268
hCoV-19/USA/NMDOH-2020007244/2020|EPI_ISL_542012
hCoV-19/USA/CA-CZB-3635/2020|EPI_ISL_548367
hCoV-19/USA/TN-CDC-8411/2020|EPI_ISL_576175
hCoV-19/USA/TN-CDC-8412/2020|EPI_ISL_576176
hCoV-19/USA/MI-UM-MH27428/2020|EPI_ISL_590747
hCoV-19/USA/NY-NYCPHL-000012/2020|EPI_ISL_631510
hCoV-19/USA/NY-NYCPHL-000013/2020|EPI_ISL_631511
hCoV-19/USA/NY-NYCPHL-000014/2020|EPI_ISL_631512
hCoV-19/USA/NY-NYCPHL-000029/2020|EPI_ISL_631525
hCoV-19/USA/NY-NYCPHL-000031/2020|EPI_ISL_631527
hCoV-19/USA/NY-NYCPHL-000034/2020|EPI_ISL_631530
hCoV-19/USA/NY-NYCPHL-000036/2020|EPI_ISL_631531
hCoV-19/USA/NY-NYCPHL-000037/2020|EPI_ISL_631532
hCoV-19/USA/NY-NYCPHL-000038/2020|EPI_ISL_631533
hCoV-19/USA/NY-NYCPHL-000039/2020|EPI_ISL_631534
hCoV-19/USA/NY-NYCPHL-000044/2020|EPI_ISL_631538
hCoV-19/USA/NY-NYCPHL-000045/2020|EPI_ISL_631539
hCoV-19/USA/NY-NYCPHL-000046/2020|EPI_ISL_631540
hCoV-19/USA/NY-NYCPHL-000047/2020|EPI_ISL_631541
hCoV-19/USA/NY-NYCPHL-000048/2020|EPI_ISL_631542
hCoV-19/USA/NY-NYCPHL-000053/2020|EPI_ISL_631547
hCoV-19/USA/NY-NYCPHL-000055/2020|EPI_ISL_631549
hCoV-19/USA/NY-NYCPHL-000581/2020|EPI_ISL_632039
hCoV-19/USA/NY-NYCPHL-000582/2020|EPI_ISL_632040
hCoV-19/USA/NY-NYCPHL-000583/2020|EPI_ISL_632041
hCoV-19/USA/NY-NYCPHL-000584/2020|EPI_ISL_632042
hCoV-19/USA/NY-NYCPHL-000585/2020|EPI_ISL_632043
hCoV-19/USA/NY-NYCPHL-000586/2020|EPI_ISL_632044
hCoV-19/USA/NY-NYCPHL-000587/2020|EPI_ISL_632045
hCoV-19/USA/CO-CDPHE-2003100174/2020|EPI_ISL_677274
hCoV-19/USA/CO-CDPHE-2003110083/2020|EPI_ISL_677258
hCoV-19/USA/FL-CDC-6318/2020|EPI_ISL_452110
hCoV-19/USA/MI-MDHHS-SC21910/2020|EPI_ISL_565971
hCoV-19/USA/CA-SCCPHD-UC139/2020|EPI_ISL_435618
hCoV-19/USA/CA-SCCPHD-UC142/2020|EPI_ISL_435621
hCoV-19/USA/CA-SCCPHD-UC137/2020|EPI_ISL_435616
hCoV-19/USA/CA-SCCPHD-UC138/2020|EPI_ISL_435617
hCoV-19/USA/CA-SCCPHD-UC141/2020|EPI_ISL_435620
hCoV-19/USA/CA-SCCPHD-UC143/2020|EPI_ISL_435622
hCoV-19/USA/NY-SURV0162/2020|EPI_ISL_436051
hCoV-19/USA/NY-SURV0171/2020|EPI_ISL_436055
hCoV-19/USA/NY-SURV0175/2020|EPI_ISL_436056
hCoV-19/USA/NY-SURV0302/2020|EPI_ISL_436060
hCoV-19/USA/NY-SURV0331/2020|EPI_ISL_436062
hCoV-19/USA/NY-SURV0334/2020|EPI_ISL_436063
hCoV-19/USA/NY-SURV0440/2020|EPI_ISL_436066
hCoV-19/USA/NY-SURV0444/2020|EPI_ISL_436067
hCoV-19/USA/NY-SURV0475/2020|EPI_ISL_436069
hCoV-19/USA/NY-SURV0874/2020|EPI_ISL_436076
hCoV-19/USA/NY-SURV097/2020|EPI_ISL_436049
hCoV-19/USA/NY-PV09448/2020|EPI_ISL_450122
hCoV-19/USA/CO-CDC-5780/2020|EPI_ISL_452129
hCoV-19/USA/FL-CDC-2718/2020|EPI_ISL_452111
hCoV-19/USA/IN-CDC-2013/2020|EPI_ISL_452131
hCoV-19/USA/VA-DCLS-00010/2020|EPI_ISL_419262
hCoV-19/USA/AZ_8132/2020|EPI_ISL_424848
hCoV-19/USA/AZ_8135/2020|EPI_ISL_424849
hCoV-19/USA/WA-S280/2020|EPI_ISL_430134
hCoV-19/USA/NY-SURV0472/2020|EPI_ISL_436068
hCoV-19/USA/FL-BPHL-0141/2020|EPI_ISL_480792
hCoV-19/USA/FL-BPHL-0142/2020|EPI_ISL_480793
hCoV-19/USA/MN-MDH-1267/2020|EPI_ISL_482988
hCoV-19/USA/NY-Wadsworth-14419-01/2020|EPI_ISL_525611
hCoV-19/USA/WA-UW-246/2020|EPI_ISL_570765
hCoV-19/USA/WA-UW-251/2020|EPI_ISL_603260
hCoV-19/USA/NY-NYCPHL-000439/2020|EPI_ISL_631913
hCoV-19/USA/CA-CZB-9729/2020|EPI_ISL_672161
hCoV-19/USA/NV_0052/2020|EPI_ISL_424879
hCoV-19/USA/NY-SURV0165/2020|EPI_ISL_436052
hCoV-19/USA/NY-SURV0166/2020|EPI_ISL_436053
hCoV-19/USA/NY-SURV0168/2020|EPI_ISL_436054
hCoV-19/USA/OR-PROV-216/2020|EPI_ISL_482451
hCoV-19/USA/WI-WSLH-200139/2020|EPI_ISL_578366
hCoV-19/USA/WA-UW73/2020|EPI_ISL_415601
hCoV-19/USA/WA-UW69/2020|EPI_ISL_415597
hCoV-19/USA/WA-UW78/2020|EPI_ISL_416434
hCoV-19/USA/WA-UW82/2020|EPI_ISL_416438
hCoV-19/USA/WA-UW96/2020|EPI_ISL_416452
hCoV-19/USA/WA-UW122/2020|EPI_ISL_416660
hCoV-19/USA/WA-UW134/2020|EPI_ISL_416672
hCoV-19/USA/UT-024/2020|EPI_ISL_418966
hCoV-19/USA/MN5-MDH5/2020|EPI_ISL_417191
hCoV-19/USA/UT-010/2020|EPI_ISL_417958
hCoV-19/USA/WA-UW61/2020|EPI_ISL_415626
hCoV-19/USA/WA-UW63/2020|EPI_ISL_415591
hCoV-19/USA/WA-UW65/2020|EPI_ISL_415593
hCoV-19/USA/WA-UW66/2020|EPI_ISL_415594
hCoV-19/USA/WA-UW70/2020|EPI_ISL_415598
hCoV-19/USA/WA-UW74/2020|EPI_ISL_415602
hCoV-19/USA/WA-UW75/2020|EPI_ISL_415603
hCoV-19/USA/WA-UW76/2020|EPI_ISL_415604
hCoV-19/USA/CT-Yale-002/2020|EPI_ISL_416417
hCoV-19/USA/WA-UW77/2020|EPI_ISL_416433
hCoV-19/USA/WA-UW79/2020|EPI_ISL_416435
hCoV-19/USA/WA-UW80/2020|EPI_ISL_416436
hCoV-19/USA/WA-UW81/2020|EPI_ISL_416437
hCoV-19/USA/WA-UW83/2020|EPI_ISL_416439
hCoV-19/USA/WA-UW84/2020|EPI_ISL_416440
hCoV-19/USA/WA-UW85/2020|EPI_ISL_416441
hCoV-19/USA/WA-UW86/2020|EPI_ISL_416442
hCoV-19/USA/WA-UW87/2020|EPI_ISL_416443
hCoV-19/USA/WA-UW88/2020|EPI_ISL_416444
hCoV-19/USA/WA-UW89/2020|EPI_ISL_416445
hCoV-19/USA/WA-UW90/2020|EPI_ISL_416446
hCoV-19/USA/WA-UW91/2020|EPI_ISL_416447
hCoV-19/USA/WA-UW95/2020|EPI_ISL_416451
hCoV-19/USA/WA-UW101/2020|EPI_ISL_416639
hCoV-19/USA/WA-UW112/2020|EPI_ISL_416650
hCoV-19/USA/KS-CDC-4589/2020|EPI_ISL_452114
hCoV-19/USA/UT-QDX-1959/2020|EPI_ISL_604289
hCoV-19/USA/NY-NYCPHL-000589/2020|EPI_ISL_632047
hCoV-19/USA/NY-NYCPHL-000594/2020|EPI_ISL_632052
hCoV-19/USA/NY-NYCPHL-000595/2020|EPI_ISL_632053
hCoV-19/USA/IA-CDC-4054/2020|EPI_ISL_648000
hCoV-19/USA/FL-BPHL-2111/2020|EPI_ISL_653264
hCoV-19/USA/CO-CDPHE-2003110385/2020|EPI_ISL_677261
hCoV-19/USA/VA-DCLS-0012/2020|EPI_ISL_419706
hCoV-19/USA/VA-DCLS-0020/2020|EPI_ISL_419712
hCoV-19/USA/NY-Wadsworth-12883-02/2020|EPI_ISL_426293
hCoV-19/USA/WA-S282/2020|EPI_ISL_430136
hCoV-19/USA/MI-MDHHS-SC20122/2020|EPI_ISL_436801
hCoV-19/USA/MI-MDHHS-SC20129/2020|EPI_ISL_436802
hCoV-19/USA/MI-MDHHS-SC20010/2020|EPI_ISL_437097
hCoV-19/USA/NY-PV09407/2020|EPI_ISL_450087
hCoV-19/USA/NY-PV09437/2020|EPI_ISL_450114
hCoV-19/USA/LA-CDC-0499/2020|EPI_ISL_452106
hCoV-19/USA/LA-CDC-0757/2020|EPI_ISL_452107
hCoV-19/USA/NJ-CDC-7300/2020|EPI_ISL_452117
hCoV-19/USA/TX-CDC-3008/2020|EPI_ISL_452105
hCoV-19/USA/TX-CDC-3009/2020|EPI_ISL_452112
hCoV-19/USA/MD-HP00060/2020|EPI_ISL_457802
hCoV-19/USA/VA-DCLS-0530/2020|EPI_ISL_485832
hCoV-19/USA/NY-Wadsworth-12669-01/2020|EPI_ISL_525592
hCoV-19/USA/NY-Wadsworth-12692-01/2020|EPI_ISL_525593
hCoV-19/USA/NY-Wadsworth-12767-01/2020|EPI_ISL_525594
hCoV-19/USA/NY-Wadsworth-12806-01/2020|EPI_ISL_525595
hCoV-19/USA/NY-Wadsworth-12813-01/2020|EPI_ISL_525596
hCoV-19/USA/NY-Wadsworth-12848-01/2020|EPI_ISL_525598
hCoV-19/USA/NY-Wadsworth-13459-01/2020|EPI_ISL_525602
hCoV-19/USA/MI-MDHHS-SC21814/2020|EPI_ISL_565857
hCoV-19/USA/CA-CDC-8726/2020|EPI_ISL_576177
hCoV-19/USA/UT-QDX-1930/2020|EPI_ISL_604285
hCoV-19/USA/NY-NYCPHL-000015/2020|EPI_ISL_631513
hCoV-19/USA/NY-NYCPHL-000016/2020|EPI_ISL_631514
hCoV-19/USA/NY-NYCPHL-000019/2020|EPI_ISL_631516
hCoV-19/USA/NY-NYCPHL-000021/2020|EPI_ISL_631517
hCoV-19/USA/NY-NYCPHL-000022/2020|EPI_ISL_631518
hCoV-19/USA/NY-NYCPHL-000023/2020|EPI_ISL_631519
hCoV-19/USA/NY-NYCPHL-000067/2020|EPI_ISL_631560
hCoV-19/USA/NY-NYCPHL-000073/2020|EPI_ISL_631566
hCoV-19/USA/NY-NYCPHL-000074/2020|EPI_ISL_631567
hCoV-19/USA/NY-NYCPHL-000354/2020|EPI_ISL_631861
hCoV-19/USA/NY-NYCPHL-000588/2020|EPI_ISL_632046
hCoV-19/USA/NY-NYCPHL-000590/2020|EPI_ISL_632048
hCoV-19/USA/NY-NYCPHL-000591/2020|EPI_ISL_632049
hCoV-19/USA/NY-NYCPHL-000592/2020|EPI_ISL_632050
hCoV-19/USA/NY-NYCPHL-000593/2020|EPI_ISL_632051
hCoV-19/USA/NY-NYCPHL-000596/2020|EPI_ISL_632054
hCoV-19/USA/NY-NYCPHL-000597/2020|EPI_ISL_632055
hCoV-19/USA/NY-NYCPHL-000598/2020|EPI_ISL_632056
hCoV-19/USA/NY-NYCPHL-000599/2020|EPI_ISL_632057
hCoV-19/USA/NY-NYCPHL-000600/2020|EPI_ISL_632058
hCoV-19/USA/NY-NYCPHL-000601/2020|EPI_ISL_632059
hCoV-19/USA/NY-NYCPHL-000602/2020|EPI_ISL_632060
hCoV-19/USA/NY-NYCPHL-000634/2020|EPI_ISL_632081
hCoV-19/USA/NY-NYCPHL-000636/2020|EPI_ISL_632082
hCoV-19/USA/NY-NYCPHL-000695/2020|EPI_ISL_632111
hCoV-19/USA/CO-CDPHE-2003120079/2020|EPI_ISL_677242
hCoV-19/USA/MI-MDHHS-SC20002/2020|EPI_ISL_424985
hCoV-19/USA/MI-MDHHS-SC20113/2020|EPI_ISL_436800
hCoV-19/USA/MI-MDHHS-SC20162/2020|EPI_ISL_436803
hCoV-19/USA/NY-PV09436/2020|EPI_ISL_450113
hCoV-19/USA/MI-MDHHS-SC20359/2020|EPI_ISL_450570
hCoV-19/USA/MN-CDC-0103/2020|EPI_ISL_452108
hCoV-19/USA/MI-MDHHS-SC20438/2020|EPI_ISL_452312
hCoV-19/USA/MN-MDH-1268/2020|EPI_ISL_482989
hCoV-19/USA/ME-HETL-J0001/2020|EPI_ISL_513414
hCoV-19/USA/NY-NYCPHL-000025/2020|EPI_ISL_631521
hCoV-19/USA/FL-BPHL-2109/2020|EPI_ISL_653262
hCoV-19/USA/FL-BPHL-2110/2020|EPI_ISL_653263
hCoV-19/USA/CA-SCCPHD-UC148/2020|EPI_ISL_435627
hCoV-19/USA/CA-SCCPHD-UC151/2020|EPI_ISL_435630
hCoV-19/USA/CA-SCCPHD-UC155/2020|EPI_ISL_435634
hCoV-19/USA/CA-SCCPHD-UC156/2020|EPI_ISL_435635
hCoV-19/USA/NY-NYCPHL-000026/2020|EPI_ISL_631522
hCoV-19/USA/NY-NYCPHL-000049/2020|EPI_ISL_631543
hCoV-19/USA/CA-SCCPHD-UC145/2020|EPI_ISL_435624
hCoV-19/USA/CA-SCCPHD-UC149/2020|EPI_ISL_435628
hCoV-19/USA/NY-SURV0862/2020|EPI_ISL_436074
hCoV-19/USA/NY-SURV0863/2020|EPI_ISL_436075
hCoV-19/USA/MN-CDC-0108/2020|EPI_ISL_452113
hCoV-19/USA/VA-DCLS-00011/2020|EPI_ISL_419263
hCoV-19/USA/MI-MDHHS-SC20004/2020|EPI_ISL_424982
hCoV-19/USA/WY-WYPHL001/2020|EPI_ISL_421272
hCoV-19/USA/FL-UFL-UF1/2020|EPI_ISL_424350
hCoV-19/USA/GA_2343/2020|EPI_ISL_424864
hCoV-19/USA/WA-S246/2020|EPI_ISL_430284
hCoV-19/USA/WA-S248/2020|EPI_ISL_430286
hCoV-19/USA/WA-S269/2020|EPI_ISL_430123
hCoV-19/USA/FL-UF1/2020|EPI_ISL_434636
hCoV-19/USA/CA-SCCPHD-UC140/2020|EPI_ISL_435619
hCoV-19/USA/NY-PV09438/2020|EPI_ISL_450115
hCoV-19/USA/MN-CDC-0106/2020|EPI_ISL_452133
hCoV-19/USA/GA-EHC-086H/2020|EPI_ISL_455356
hCoV-19/USA/GA-EHC-087I/2020|EPI_ISL_455360
hCoV-19/USA/CA-SR0416/2020|EPI_ISL_467951
hCoV-19/USA/CA-SR0421/2020|EPI_ISL_467954
hCoV-19/USA/CA-SR0428/2020|EPI_ISL_467958
hCoV-19/USA/CA-SR0449/2020|EPI_ISL_467973
hCoV-19/USA/MN-MDH-1273/2020|EPI_ISL_482994
hCoV-19/USA/SC-DHEC-0008/2020|EPI_ISL_491099
hCoV-19/USA/WA-UW-335/2020|EPI_ISL_570028
hCoV-19/USA/CA-SCCPHD-UC200/2020|EPI_ISL_671768
hCoV-19/USA/AZ-TG266871/2020|EPI_ISL_694047
hCoV-19/USA/VA-DCLS-1844/2020|EPI_ISL_614135
hCoV-19/USA/CA-PC101P/2020|EPI_ISL_414648
hCoV-19/USA/OR-UW135/2020|EPI_ISL_416673
hCoV-19/USA/WA-UW120/2020|EPI_ISL_416658
hCoV-19/USA/UT-011/2020|EPI_ISL_417959
hCoV-19/USA/UT-023/2020|EPI_ISL_418965
hCoV-19/USA/WA-UW104/2020|EPI_ISL_416642
hCoV-19/USA/WA-UW109/2020|EPI_ISL_416647
hCoV-19/USA/WA-UW110/2020|EPI_ISL_416648
hCoV-19/USA/WA-UW115/2020|EPI_ISL_416653
hCoV-19/USA/WA-UW117/2020|EPI_ISL_416655
hCoV-19/USA/WA-UW136/2020|EPI_ISL_416674
hCoV-19/USA/WA-UW140/2020|EPI_ISL_416678
hCoV-19/USA/CA-CDPH-UC12/2020|EPI_ISL_417316
hCoV-19/USA/UT-025/2020|EPI_ISL_418967
hCoV-19/USA/WA-UW138/2020|EPI_ISL_416676
hCoV-19/USA/MN29-MDH29/2020|EPI_ISL_417196
hCoV-19/USA/WA-UW93/2020|EPI_ISL_416449
hCoV-19/USA/WA-UW92/2020|EPI_ISL_416448
hCoV-19/USA/WA-UW94/2020|EPI_ISL_416450
hCoV-19/USA/WA-UW102/2020|EPI_ISL_416640
hCoV-19/USA/WA-UW103/2020|EPI_ISL_416641
hCoV-19/USA/WA-UW105/2020|EPI_ISL_416643
hCoV-19/USA/WA-UW106/2020|EPI_ISL_416644
hCoV-19/USA/WA-UW107/2020|EPI_ISL_416645
hCoV-19/USA/WA-UW111/2020|EPI_ISL_416649
hCoV-19/USA/WA-UW113/2020|EPI_ISL_416651
hCoV-19/USA/WA-UW114/2020|EPI_ISL_416652
hCoV-19/USA/WA-UW116/2020|EPI_ISL_416654
hCoV-19/USA/WA-UW118/2020|EPI_ISL_416656
hCoV-19/USA/WA-UW119/2020|EPI_ISL_416657
hCoV-19/USA/WA-UW121/2020|EPI_ISL_416659
hCoV-19/USA/WA-UW130/2020|EPI_ISL_416668
hCoV-19/USA/WA-UW131/2020|EPI_ISL_416669
hCoV-19/USA/WA-UW141/2020|EPI_ISL_416679
hCoV-19/USA/WA-UW142/2020|EPI_ISL_416680
hCoV-19/USA/WA-UW143/2020|EPI_ISL_416681
hCoV-19/USA/WA-UW108/2020|EPI_ISL_416646
hCoV-19/USA/WA-UW137/2020|EPI_ISL_416675
hCoV-19/USA/NY-PV09431/2020|EPI_ISL_450108
hCoV-19/USA/UT-QDX-82/2020|EPI_ISL_467925
hCoV-19/USA/FL-BPHL-0148/2020|EPI_ISL_480799
hCoV-19/USA/FL-BPHL-0149/2020|EPI_ISL_480800
hCoV-19/USA/FL-BPHL-0560/2020|EPI_ISL_508763
hCoV-19/USA/FL-BPHL-0981/2020|EPI_ISL_517871
hCoV-19/USA/UT-UPHL-00023/2020|EPI_ISL_603051
hCoV-19/USA/UT-QDX-2634/2020|EPI_ISL_604975
hCoV-19/USA/NY-NYCPHL-000017/2020|EPI_ISL_631515
hCoV-19/USA/NY-NYCPHL-000066/2020|EPI_ISL_631559
hCoV-19/USA/NY-NYCPHL-000076/2020|EPI_ISL_631569
hCoV-19/USA/NY-NYCPHL-000610/2020|EPI_ISL_632067
hCoV-19/USA/NY-NYCPHL-000613/2020|EPI_ISL_632070
hCoV-19/USA/NY-NYCPHL-000614/2020|EPI_ISL_632071
hCoV-19/USA/IA-CDC-4055/2020|EPI_ISL_648001
hCoV-19/USA/MI-MDHHS-SC20006/2020|EPI_ISL_424984
hCoV-19/USA/NY-Wadsworth-13468-02/2020|EPI_ISL_426294
hCoV-19/USA/AZ-TG268905/2020|EPI_ISL_426514
hCoV-19/USA/CT-Yale-011/2020|EPI_ISL_428250
hCoV-19/USA/TX-HMH027/2020|EPI_ISL_434736
hCoV-19/USA/TX-HMH028/2020|EPI_ISL_434737
hCoV-19/USA/TX-HMH033/2020|EPI_ISL_434742
hCoV-19/USA/MI-MDHHS-SC20189/2020|EPI_ISL_436804
hCoV-19/USA/MI-MDHHS-SC20190/2020|EPI_ISL_436805
hCoV-19/USA/NY-PV09408/2020|EPI_ISL_450088
hCoV-19/USA/NY-PV09409/2020|EPI_ISL_450089
hCoV-19/USA/NY-PV09412/2020|EPI_ISL_450092
hCoV-19/USA/MI-MDHHS-SC20322/2020|EPI_ISL_450601
hCoV-19/USA/MA-MGH-00005/2020|EPI_ISL_460472
hCoV-19/USA/MA-MGH-00006/2020|EPI_ISL_460440
hCoV-19/USA/MA-MGH-00510/2020|EPI_ISL_460398
hCoV-19/USA/MI-MDHHS-SC20439/2020|EPI_ISL_452313
hCoV-19/USA/MD-HP00057/2020|EPI_ISL_457799
hCoV-19/USA/MD-HP00067/2020|EPI_ISL_457808
hCoV-19/USA/NM-UNM-00001/2020|EPI_ISL_467587
hCoV-19/USA/CA-SR0429/2020|EPI_ISL_467959
hCoV-19/USA/FL-BPHL-0147/2020|EPI_ISL_480798
hCoV-19/USA/NY-NYU-VC-003/2020|EPI_ISL_481283
hCoV-19/USA/MN-MDH-1269/2020|EPI_ISL_482990
hCoV-19/USA/VA-DCLS-0529/2020|EPI_ISL_485831
hCoV-19/USA/VA-DCLS-0531/2020|EPI_ISL_485833
hCoV-19/USA/VA-DCLS-0533/2020|EPI_ISL_485834
hCoV-19/USA/NY-Wadsworth-12824-01/2020|EPI_ISL_525597
hCoV-19/USA/NY-Wadsworth-13260-01/2020|EPI_ISL_525600
hCoV-19/USA/NY-Wadsworth-13391-01/2020|EPI_ISL_525601
hCoV-19/USA/MD-MDH-0181/2020|EPI_ISL_538265
hCoV-19/USA/MD-MDH-0182/2020|EPI_ISL_538266
hCoV-19/USA/SC-DHEC-1196/2020|EPI_ISL_539879
hCoV-19/USA/DE-DHSS-F918736/2020|EPI_ISL_560648
hCoV-19/USA/DE-DHSS-F918750/2020|EPI_ISL_561353
hCoV-19/USA/DE-DHSS-F918749/2020|EPI_ISL_566109
hCoV-19/USA/TN-CDC-8414/2020|EPI_ISL_576172
hCoV-19/USA/WI-WSLH-200144/2020|EPI_ISL_578371
hCoV-19/USA/MI-UM-MH27455/2020|EPI_ISL_590748
hCoV-19/USA/UT-UPHL-00025/2020|EPI_ISL_603052
hCoV-19/USA/UT-QDX-2117/2020|EPI_ISL_604493
hCoV-19/USA/UT-QDX-2290/2020|EPI_ISL_604610
hCoV-19/USA/NY-NYCPHL-000024/2020|EPI_ISL_631520
hCoV-19/USA/NY-NYCPHL-000027/2020|EPI_ISL_631523
hCoV-19/USA/NY-NYCPHL-000040/2020|EPI_ISL_631535
hCoV-19/USA/NY-NYCPHL-000068/2020|EPI_ISL_631561
hCoV-19/USA/NY-NYCPHL-000075/2020|EPI_ISL_631568
hCoV-19/USA/NY-NYCPHL-000356/2020|EPI_ISL_631862
hCoV-19/USA/NY-NYCPHL-000357/2020|EPI_ISL_631863
hCoV-19/USA/NY-NYCPHL-000603/2020|EPI_ISL_632061
hCoV-19/USA/NY-NYCPHL-000604/2020|EPI_ISL_632062
hCoV-19/USA/NY-NYCPHL-000606/2020|EPI_ISL_632063
hCoV-19/USA/NY-NYCPHL-000607/2020|EPI_ISL_632064
hCoV-19/USA/NY-NYCPHL-000608/2020|EPI_ISL_632065
hCoV-19/USA/NY-NYCPHL-000609/2020|EPI_ISL_632066
hCoV-19/USA/NY-NYCPHL-000611/2020|EPI_ISL_632068
hCoV-19/USA/NY-NYCPHL-000612/2020|EPI_ISL_632069
hCoV-19/USA/MS-CDC-6567/2020|EPI_ISL_648019
hCoV-19/USA/MS-CDC-6570/2020|EPI_ISL_648022
hCoV-19/USA/TX-DSHS-1225/2020|EPI_ISL_654774
hCoV-19/USA/NY-Wadsworth-013081-01/2020|EPI_ISL_676731
hCoV-19/USA/PA-MGEL-00327/2020|EPI_ISL_682001
hCoV-19/USA/NY-PV08122/2020|EPI_ISL_421351
hCoV-19/USA/MN-MDH-1274/2020|EPI_ISL_482995
hCoV-19/USA/FL-BPHL-0562/2020|EPI_ISL_508766
hCoV-19/USA/FL-BPHL-0563/2020|EPI_ISL_508767
hCoV-19/USA/FL-BPHL-0564/2020|EPI_ISL_508768
hCoV-19/USA/CA-CZB-9724/2020|EPI_ISL_672160
hCoV-19/USA/CA-SCCPHD-UC157/2020|EPI_ISL_435636
hCoV-19/USA/CA-SCCPHD-UC158/2020|EPI_ISL_435637
hCoV-19/USA/CA-SCCPHD-UC150/2020|EPI_ISL_435629
hCoV-19/USA/CA-SCCPHD-UC153/2020|EPI_ISL_435632
hCoV-19/USA/CA-SCCPHD-UC154/2020|EPI_ISL_435633
hCoV-19/USA/CA-CZB-9682/2020|EPI_ISL_672154
hCoV-19/USA/VA-DCLS-0017/2020|EPI_ISL_419711
hCoV-19/USA/VA-DCLS-0018/2020|EPI_ISL_420028
hCoV-19/USA/VA-DCLS-0019/2020|EPI_ISL_420029
hCoV-19/USA/VA-DCLS-0021/2020|EPI_ISL_419713
hCoV-19/USA/MI-MDHHS-SC20003/2020|EPI_ISL_424990
hCoV-19/USA/AZ-TG268903/2020|EPI_ISL_426513
hCoV-19/USA/WA-S244/2020|EPI_ISL_430282
hCoV-19/USA/WA-S251/2020|EPI_ISL_430289
hCoV-19/USA/WA-S291/2020|EPI_ISL_430145
hCoV-19/USA/WA-UW-517/2020|EPI_ISL_430867
hCoV-19/USA/WA-UW-518/2020|EPI_ISL_430870
hCoV-19/USA/WA-UW-525/2020|EPI_ISL_430878
hCoV-19/USA/CA-SCCPHD-UC152/2020|EPI_ISL_435631
hCoV-19/USA/MD-HP00076/2020|EPI_ISL_438234
hCoV-19/USA/CA-NHRC-01/2020|EPI_ISL_444994
hCoV-19/USA/NY-PV09411/2020|EPI_ISL_450091
hCoV-19/USA/NY-PV09433/2020|EPI_ISL_450110
hCoV-19/USA/MA-MGH-00004/2020|EPI_ISL_460467
hCoV-19/USA/TX-CDC-8001/2020|EPI_ISL_452115
hCoV-19/USA/CA-CZB-1575/2020|EPI_ISL_468506
hCoV-19/USA/MI-MDHHS-SC20733/2020|EPI_ISL_471678
hCoV-19/USA/MN-UW-628/2020|EPI_ISL_476909
hCoV-19/USA/VA-DCLS-0544/2020|EPI_ISL_485845
hCoV-19/USA/WA-UW-379/2020|EPI_ISL_486093
hCoV-19/USA/NV-NSPHL-A0005/2020|EPI_ISL_515294
hCoV-19/USA/TX-DSHS-0172/2020|EPI_ISL_524053
hCoV-19/USA/TX-DSHS-0173/2020|EPI_ISL_524054
hCoV-19/USA/TX-DSHS-0174/2020|EPI_ISL_524055
hCoV-19/USA/TX-DSHS-0200/2020|EPI_ISL_525763
hCoV-19/USA/WA-UW-383/2020|EPI_ISL_570044
hCoV-19/USA/WA-UW-361/2020|EPI_ISL_603264
hCoV-19/USA/NY-NYCPHL-000063/2020|EPI_ISL_631557
hCoV-19/USA/NY-NYCPHL-000615/2020|EPI_ISL_632072
hCoV-19/USA/MS-CDC-6568/2020|EPI_ISL_648020
hCoV-19/USA/FL-BPHL-2115/2020|EPI_ISL_653268
hCoV-19/USA/FL-BPHL-2116/2020|EPI_ISL_653269
hCoV-19/USA/FL-BPHL-2117/2020|EPI_ISL_653270
hCoV-19/USA/CO-CDPHE-2003120922/2020|EPI_ISL_677269
hCoV-19/USA/DC-HP00072/2020|EPI_ISL_438230
hCoV-19/USA/CA-CZB-1768/2020|EPI_ISL_476785
hCoV-19/USA/NY-Wadsworth-13245-01/2020|EPI_ISL_525599
hCoV-19/USA/NY-Wadsworth-13288-01/2020|EPI_ISL_676732
hCoV-19/USA/MN30-MDH30/2020|EPI_ISL_417198
hCoV-19/USA/MN32-MDH32/2020|EPI_ISL_417470
hCoV-19/USA/MN34-MDH34/2020|EPI_ISL_417471
hCoV-19/USA/MN35-MDH35/2020|EPI_ISL_417472
hCoV-19/USA/WA-UW123/2020|EPI_ISL_416661
hCoV-19/USA/WA-UW133/2020|EPI_ISL_416671
hCoV-19/USA/WA-UW155/2020|EPI_ISL_416693
hCoV-19/USA/MN25-MDH25/2020|EPI_ISL_417192
hCoV-19/USA/WA-UW203/2020|EPI_ISL_417352
hCoV-19/USA/CT-UW238/2020|EPI_ISL_417452
hCoV-19/USA/MN31-MDH31/2020|EPI_ISL_417469
hCoV-19/USA/MN38-MDH38/2020|EPI_ISL_417474
hCoV-19/USA/MN40-MDH40/2020|EPI_ISL_417476
hCoV-19/USA/NY-NYUMC20/2020|EPI_ISL_418205
hCoV-19/USA/MN39-MDH39/2020|EPI_ISL_417475
hCoV-19/USA/MN43-MDH43/2020|EPI_ISL_417479
hCoV-19/USA/CT-Yale-009/2020|EPI_ISL_416423
hCoV-19/USA/WA-UW100/2020|EPI_ISL_416638
hCoV-19/USA/WA-UW124/2020|EPI_ISL_416662
hCoV-19/USA/WA-UW125/2020|EPI_ISL_416663
hCoV-19/USA/WA-UW126/2020|EPI_ISL_416664
hCoV-19/USA/WA-UW127/2020|EPI_ISL_416665
hCoV-19/USA/WA-UW128/2020|EPI_ISL_416666
hCoV-19/USA/WA-UW129/2020|EPI_ISL_416667
hCoV-19/USA/WA-UW132/2020|EPI_ISL_416670
hCoV-19/USA/WA-UW139/2020|EPI_ISL_416677
hCoV-19/USA/WA-UW184/2020|EPI_ISL_416722
hCoV-19/USA/WA-UW97/2020|EPI_ISL_416635
hCoV-19/USA/WA-UW98/2020|EPI_ISL_416636
hCoV-19/USA/WA-UW99/2020|EPI_ISL_416637
hCoV-19/USA/MN26-MDH26/2020|EPI_ISL_417194
hCoV-19/USA/WA-UW198/2020|EPI_ISL_417347
hCoV-19/USA/WA-UW200/2020|EPI_ISL_417349
hCoV-19/USA/WA-UW201/2020|EPI_ISL_417350
hCoV-19/USA/WA-UW202/2020|EPI_ISL_417351
hCoV-19/USA/WA-UW215/2020|EPI_ISL_417364
hCoV-19/USA/MN41-MDH41/2020|EPI_ISL_417477
hCoV-19/USA/MN44-MDH44/2020|EPI_ISL_417480
hCoV-19/USA/UT-012/2020|EPI_ISL_417960
hCoV-19/USA/IL-UW381/2020|EPI_ISL_418946
hCoV-19/USA/UT-018/2020|EPI_ISL_418961
hCoV-19/USA/WA-UW197/2020|EPI_ISL_417346
hCoV-19/USA/CT-Yale-040/2020|EPI_ISL_419528
hCoV-19/USA/UT-089/2020|EPI_ISL_420803
hCoV-19/USA/UT-UPHL-00087/2020|EPI_ISL_529201
hCoV-19/USA/NY-WCMP2D04P/2020|EPI_ISL_427528
hCoV-19/USA/CA-SCCPHD-UC164/2020|EPI_ISL_435643
hCoV-19/USA/MI-MDHHS-SC20131/2020|EPI_ISL_436806
hCoV-19/USA/MI-MDHHS-SC20011/2020|EPI_ISL_437098
hCoV-19/USA/MI-MDHHS-SC20014/2020|EPI_ISL_437101
hCoV-19/USA/MI-MDHHS-SC20300/2020|EPI_ISL_447097
hCoV-19/USA/NY-PV09430/2020|EPI_ISL_450107
hCoV-19/USA/NY-PV09432/2020|EPI_ISL_450109
hCoV-19/USA/MDH-7760/2020|EPI_ISL_454428
hCoV-19/USA/IN-QDX-85/2020|EPI_ISL_468575
hCoV-19/USA/NY-QDX-91/2020|EPI_ISL_468585
hCoV-19/USA/CA-ALSR-1382/2020|EPI_ISL_494573
hCoV-19/USA/NY-Wadsworth-14368-01/2020|EPI_ISL_525610
hCoV-19/USA/WI-WSLH-200143/2020|EPI_ISL_578370
hCoV-19/USA/NY-NYCPHL-000030/2020|EPI_ISL_631526
hCoV-19/USA/NY-NYCPHL-000623/2020|EPI_ISL_632079
hCoV-19/USA/FL-BPHL-2112/2020|EPI_ISL_653265
hCoV-19/USA/FL-BPHL-2113/2020|EPI_ISL_653266
hCoV-19/USA/FL-BPHL-2114/2020|EPI_ISL_653267
hCoV-19/USA/FL-BPHL-2120/2020|EPI_ISL_653273
hCoV-19/USA/CA-CZB-9731/2020|EPI_ISL_672162
hCoV-19/USA/VA-DCLS-0014/2020|EPI_ISL_419708
hCoV-19/USA/VA-DCLS-0016/2020|EPI_ISL_419710
hCoV-19/USA/MI-MDHHS-SC2-0008/2020|EPI_ISL_529169
hCoV-19/USA/MI-MDHHS-SC20009/2020|EPI_ISL_424981
hCoV-19/USA/MI-SC2-0007/2020|EPI_ISL_424989
hCoV-19/USA/MI-SC2-0008/2020|EPI_ISL_424988
hCoV-19/USA/WY-WYPHL003/2020|EPI_ISL_421345
hCoV-19/USA/AZ-TG268915/2020|EPI_ISL_426518
hCoV-19/USA/AZ-TG269883/2020|EPI_ISL_426531
hCoV-19/USA/NY-WCMP2C03P/2020|EPI_ISL_427526
hCoV-19/USA/NY-WCMP2H03P/2020|EPI_ISL_427529
hCoV-19/USA/NY-WCMP3E02P/2020|EPI_ISL_427530
hCoV-19/USA/WA-UW-530/2020|EPI_ISL_430880
hCoV-19/USA/WA-UW-543/2020|EPI_ISL_430884
hCoV-19/USA/WA-UW-546/2020|EPI_ISL_430885
hCoV-19/USA/WA-UW-586/2020|EPI_ISL_430891
hCoV-19/USA/WA-UW-600/2020|EPI_ISL_430893
hCoV-19/USA/UT-0106/2020|EPI_ISL_435350
hCoV-19/USA/UT-UPHL-00105/2020|EPI_ISL_529203
hCoV-19/USA/MI-MDHHS-SC20169/2020|EPI_ISL_436807
hCoV-19/USA/MI-MDHHS-SC20179/2020|EPI_ISL_436808
hCoV-19/USA/MI-MDHHS-SC20018/2020|EPI_ISL_437105
hCoV-19/USA/NY-QDX-01/2020|EPI_ISL_444519
hCoV-19/USA/MI-MDHHS-SC20257/2020|EPI_ISL_447227
hCoV-19/USA/MI-MDHHS-SC20299/2020|EPI_ISL_447096
hCoV-19/USA/NY-PV09406/2020|EPI_ISL_450086
hCoV-19/USA/NY-PV09410/2020|EPI_ISL_450090
hCoV-19/USA/NY-PV09415/2020|EPI_ISL_450095
hCoV-19/USA/NY-PV09419/2020|EPI_ISL_450098
hCoV-19/USA/NY-PV09427/2020|EPI_ISL_450104
hCoV-19/USA/NY-PV09429/2020|EPI_ISL_450106
hCoV-19/USA/NY-PV09441/2020|EPI_ISL_450118
hCoV-19/USA/NY-PV09446/2020|EPI_ISL_450121
hCoV-19/USA/NM-UNM-00002/2020|EPI_ISL_467588
hCoV-19/USA/NM-UNM-00004/2020|EPI_ISL_467589
hCoV-19/USA/NM-UNM-00018/2020|EPI_ISL_467599
hCoV-19/USA/NM-UNM-00019/2020|EPI_ISL_467600
hCoV-19/USA/UT-QDX-17/2020|EPI_ISL_467915
hCoV-19/USA/UT-QDX-65/2020|EPI_ISL_467922
hCoV-19/USA/UT-QDX-66/2020|EPI_ISL_467923
hCoV-19/USA/CO-QDX-89/2020|EPI_ISL_468572
hCoV-19/USA/HI-QDX-163/2020|EPI_ISL_468573
hCoV-19/USA/HI-QDX-164/2020|EPI_ISL_468574
hCoV-19/USA/NY-QDX-100/2020|EPI_ISL_468576
hCoV-19/USA/NY-QDX-102/2020|EPI_ISL_468577
hCoV-19/USA/NY-QDX-109/2020|EPI_ISL_468581
hCoV-19/USA/NY-QDX-87/2020|EPI_ISL_468582
hCoV-19/USA/NY-QDX-88/2020|EPI_ISL_468583
hCoV-19/USA/NY-QDX-90/2020|EPI_ISL_468584
hCoV-19/USA/NY-QDX-94/2020|EPI_ISL_468586
hCoV-19/USA/NY-QDX-95/2020|EPI_ISL_468587
hCoV-19/USA/WA-UW-631/2020|EPI_ISL_476911
hCoV-19/USA/WA-UW-674/2020|EPI_ISL_476927
hCoV-19/USA/MN-MDH-1272/2020|EPI_ISL_482993
hCoV-19/USA/MN-MDH-1276/2020|EPI_ISL_482997
hCoV-19/USA/VA-DCLS-0539/2020|EPI_ISL_485840
hCoV-19/USA/VA-DCLS-0540/2020|EPI_ISL_485841
hCoV-19/USA/VA-DCLS-0549/2020|EPI_ISL_485850
hCoV-19/USA/VA-DCLS-0553/2020|EPI_ISL_485854
hCoV-19/USA/OR-UW-679/2020|EPI_ISL_485948
hCoV-19/USA/CA-ALSR-1380/2020|EPI_ISL_494571
hCoV-19/USA/FL-BPHL-0561/2020|EPI_ISL_508765
hCoV-19/USA/ME-HETL-J0002/2020|EPI_ISL_513415
hCoV-19/USA/FL-BPHL-0793/2020|EPI_ISL_514139
hCoV-19/USA/NV-NSPHL-A0007/2020|EPI_ISL_515296
hCoV-19/USA/NY-Wadsworth-13894-01/2020|EPI_ISL_525603
hCoV-19/USA/NY-Wadsworth-13903-01/2020|EPI_ISL_525604
hCoV-19/USA/NY-Wadsworth-13904-01/2020|EPI_ISL_525605
hCoV-19/USA/NY-Wadsworth-13972-01/2020|EPI_ISL_525606
hCoV-19/USA/NY-Wadsworth-13978-01/2020|EPI_ISL_525608
hCoV-19/USA/CA-UCLA-59/2020|EPI_ISL_537584
hCoV-19/USA/TN-CDC-7936/2020|EPI_ISL_540434
hCoV-19/USA/DE-DHSS-F918769/2020|EPI_ISL_561354
hCoV-19/USA/MI-MDHHS-SC21815/2020|EPI_ISL_565858
hCoV-19/USA/MI-MDHHS-SC21816/2020|EPI_ISL_565859
hCoV-19/USA/WA-UW-520/2020|EPI_ISL_570062
hCoV-19/USA/WA-UW-529/2020|EPI_ISL_570065
hCoV-19/USA/WA-UW-603/2020|EPI_ISL_570081
hCoV-19/USA/PA-CDC-8397/2020|EPI_ISL_576170
hCoV-19/USA/WI-WSLH-200140/2020|EPI_ISL_578367
hCoV-19/USA/WI-WSLH-200141/2020|EPI_ISL_578368
hCoV-19/USA/WI-WSLH-200142/2020|EPI_ISL_578369
hCoV-19/USA/WI-WSLH-200145/2020|EPI_ISL_578372
hCoV-19/USA/WI-WSLH-200146/2020|EPI_ISL_578373
hCoV-19/USA/MA-QDX-1457/2020|EPI_ISL_603824
hCoV-19/USA/MA-QDX-1458/2020|EPI_ISL_603825
hCoV-19/USA/MI-QDX-2197/2020|EPI_ISL_604536
hCoV-19/USA/UT-QDX-2103/2020|EPI_ISL_604491
hCoV-19/USA/UT-QDX-2194/2020|EPI_ISL_604580
hCoV-19/USA/UT-QDX-2230/2020|EPI_ISL_604591
hCoV-19/USA/UT-QDX-2238/2020|EPI_ISL_604594
hCoV-19/USA/UT-QDX-2247/2020|EPI_ISL_604597
hCoV-19/USA/UT-QDX-2253/2020|EPI_ISL_604600
hCoV-19/USA/UT-QDX-2257/2020|EPI_ISL_604601
hCoV-19/USA/UT-QDX-2270/2020|EPI_ISL_604604
hCoV-19/USA/UT-QDX-2287/2020|EPI_ISL_604608
hCoV-19/USA/UT-QDX-2301/2020|EPI_ISL_604615
hCoV-19/USA/UT-QDX-2505/2020|EPI_ISL_604856
hCoV-19/USA/UT-QDX-2509/2020|EPI_ISL_604858
hCoV-19/USA/UT-QDX-2549/2020|EPI_ISL_604864
hCoV-19/USA/UT-QDX-2599/2020|EPI_ISL_604968
hCoV-19/USA/UT-QDX-2614/2020|EPI_ISL_604970
hCoV-19/USA/UT-QDX-2632/2020|EPI_ISL_604974
hCoV-19/USA/UT-QDX-2643/2020|EPI_ISL_604977
hCoV-19/USA/UT-QDX-2664/2020|EPI_ISL_604985
hCoV-19/USA/UT-QDX-2669/2020|EPI_ISL_604987
hCoV-19/USA/NY-NYCPHL-000028/2020|EPI_ISL_631524
hCoV-19/USA/NY-NYCPHL-000065/2020|EPI_ISL_631558
hCoV-19/USA/NY-NYCPHL-000071/2020|EPI_ISL_631564
hCoV-19/USA/NY-NYCPHL-000077/2020|EPI_ISL_631570
hCoV-19/USA/NY-NYCPHL-000078/2020|EPI_ISL_631571
hCoV-19/USA/NY-NYCPHL-000079/2020|EPI_ISL_631572
hCoV-19/USA/ID-UNM-IBL021/2020|EPI_ISL_632857
hCoV-19/USA/NY-NYCPHL-000360/2020|EPI_ISL_631864
hCoV-19/USA/NY-NYCPHL-000440/2020|EPI_ISL_631914
hCoV-19/USA/NY-NYCPHL-000521/2020|EPI_ISL_631982
hCoV-19/USA/NY-NYCPHL-000532/2020|EPI_ISL_631993
hCoV-19/USA/NY-NYCPHL-000617/2020|EPI_ISL_632073
hCoV-19/USA/NY-NYCPHL-000618/2020|EPI_ISL_632074
hCoV-19/USA/NY-NYCPHL-000619/2020|EPI_ISL_632075
hCoV-19/USA/NY-NYCPHL-000620/2020|EPI_ISL_632076
hCoV-19/USA/NY-NYCPHL-000621/2020|EPI_ISL_632077
hCoV-19/USA/NY-NYCPHL-000622/2020|EPI_ISL_632078
hCoV-19/USA/NY-NYCPHL-000624/2020|EPI_ISL_632080
hCoV-19/USA/NY-NYCPHL-000641/2020|EPI_ISL_632083
hCoV-19/USA/NY-NYCPHL-000647/2020|EPI_ISL_632084
hCoV-19/USA/NY-NYCPHL-000673/2020|EPI_ISL_632091
hCoV-19/USA/NY-NYCPHL-000674/2020|EPI_ISL_632092
hCoV-19/USA/MS-CDC-6569/2020|EPI_ISL_648021
hCoV-19/USA/FL-BPHL-2118/2020|EPI_ISL_653271
hCoV-19/USA/FL-BPHL-2119/2020|EPI_ISL_653272
hCoV-19/USA/CO-CDPHE-2003120912/2020|EPI_ISL_677286
hCoV-19/USA/CO-CDPHE-2003130078/2020|EPI_ISL_677287
hCoV-19/USA/NY-Wadsworth-14524-01/2020|EPI_ISL_676736
hCoV-19/USA/NY-PV09414/2020|EPI_ISL_450094
hCoV-19/USA/NY-QDX-106/2020|EPI_ISL_468579
hCoV-19/USA/CT-UW-649/2020|EPI_ISL_476914
hCoV-19/USA/CT-UW-685/2020|EPI_ISL_476931
hCoV-19/USA/VA-DCLS-0542/2020|EPI_ISL_485843
hCoV-19/USA/VA-DCLS-0548/2020|EPI_ISL_485849
hCoV-19/USA/CT-UW-673/2020|EPI_ISL_485944
hCoV-19/USA/CA-ALSR-1383/2020|EPI_ISL_494574
hCoV-19/USA/CA-UCLA-48/2020|EPI_ISL_537577
hCoV-19/USA/CA-UCLA-80/2020|EPI_ISL_537601
hCoV-19/USA/CT-QDX-2579/2020|EPI_ISL_604919
hCoV-19/USA/UT-QDX-2081/2020|EPI_ISL_604489
hCoV-19/USA/CA-SCCPHD-UC159/2020|EPI_ISL_435638
hCoV-19/USA/CA-SCCPHD-UC160/2020|EPI_ISL_435639
hCoV-19/USA/CA-SCCPHD-UC162/2020|EPI_ISL_435641
hCoV-19/USA/WI-UW-270/2020|EPI_ISL_436564
hCoV-19/USA/UT-QDX-1954/2020|EPI_ISL_604288
hCoV-19/USA/FL-BPHL-2121/2020|EPI_ISL_653274
hCoV-19/USA/CA-SCCPHD-UC163/2020|EPI_ISL_435642
hCoV-19/USA/CA-SR0118/2020|EPI_ISL_445109
hCoV-19/USA/CA-SR0450/2020|EPI_ISL_467974
hCoV-19/USA/CA-SR0454/2020|EPI_ISL_467977
hCoV-19/USA/CA-UCLA-81/2020|EPI_ISL_537602
hCoV-19/USA/WA-UW-589/2020|EPI_ISL_570080
hCoV-19/USA/TX-DSHS-1189/2020|EPI_ISL_631651
hCoV-19/USA/ID-UNM-IBL022/2020|EPI_ISL_632859
hCoV-19/USA/CA-CZB-9725/2020|EPI_ISL_672047
hCoV-19/USA/NY-WCMP2D02P/2020|EPI_ISL_427527
hCoV-19/USA/WA-S138/2020|EPI_ISL_430175
hCoV-19/USA/WA-S139/2020|EPI_ISL_430176
hCoV-19/USA/WA-S140/2020|EPI_ISL_430177
hCoV-19/USA/WA-S260/2020|EPI_ISL_430114
hCoV-19/USA/WA-S273/2020|EPI_ISL_430127
hCoV-19/USA/WA-UW-524/2020|EPI_ISL_430877
hCoV-19/USA/WA-UW-542/2020|EPI_ISL_430883
hCoV-19/USA/WA-UW-555/2020|EPI_ISL_430887
hCoV-19/USA/WA-UW-572/2020|EPI_ISL_430889
hCoV-19/USA/WA-UW-596/2020|EPI_ISL_430892
hCoV-19/USA/WA-UW-602/2020|EPI_ISL_430894
hCoV-19/USA/TX-HMH029/2020|EPI_ISL_434738
hCoV-19/USA/TX-HMH032/2020|EPI_ISL_434741
hCoV-19/USA/UT-0107/2020|EPI_ISL_435351
hCoV-19/USA/UT-0108/2020|EPI_ISL_435352
hCoV-19/USA/CA-SCCPHD-UC161/2020|EPI_ISL_435640
hCoV-19/USA/NY-PV09423/2020|EPI_ISL_450102
hCoV-19/USA/MDH-7761/2020|EPI_ISL_454429
hCoV-19/USA/UT-QDX-20/2020|EPI_ISL_467917
hCoV-19/USA/UT-QDX-57/2020|EPI_ISL_467920
hCoV-19/USA/CA-SR0436/2020|EPI_ISL_467964
hCoV-19/USA/CA-SR0443/2020|EPI_ISL_467968
hCoV-19/USA/WA-UW-571/2020|EPI_ISL_476906
hCoV-19/USA/WA-UW-661/2020|EPI_ISL_476920
hCoV-19/USA/WA-UW-669/2020|EPI_ISL_476924
hCoV-19/USA/WA-UW-671/2020|EPI_ISL_476925
hCoV-19/USA/WA-UW-753/2020|EPI_ISL_476936
hCoV-19/USA/FL-BPHL-0144/2020|EPI_ISL_480795
hCoV-19/USA/FL-BPHL-0145/2020|EPI_ISL_480796
hCoV-19/USA/FL-BPHL-0146/2020|EPI_ISL_480797
hCoV-19/USA/MN-MDH-1270/2020|EPI_ISL_482991
hCoV-19/USA/MN-MDH-1271/2020|EPI_ISL_482992
hCoV-19/USA/MN-MDH-1275/2020|EPI_ISL_482996
hCoV-19/USA/VA-DCLS-0537/2020|EPI_ISL_485838
hCoV-19/USA/VA-DCLS-0541/2020|EPI_ISL_485842
hCoV-19/USA/VA-DCLS-0543/2020|EPI_ISL_485844
hCoV-19/USA/NV-NSPHL-A0006/2020|EPI_ISL_515295
hCoV-19/USA/TX-DSHS-0175/2020|EPI_ISL_524056
hCoV-19/USA/TX-DSHS-0176/2020|EPI_ISL_524057
hCoV-19/USA/NY-Wadsworth-13977-01/2020|EPI_ISL_525607
hCoV-19/USA/NY-Wadsworth-14203-01/2020|EPI_ISL_525609
hCoV-19/USA/NY-WC-13741-01/2020|EPI_ISL_534731
hCoV-19/USA/CA-UCLA-47/2020|EPI_ISL_537576
hCoV-19/USA/WA-UW-523/2020|EPI_ISL_570064
hCoV-19/USA/UT-UPHL-00013/2020|EPI_ISL_575034
hCoV-19/USA/PA-QDX-1888/2020|EPI_ISL_604279
hCoV-19/USA/UT-QDX-1787/2020|EPI_ISL_604119
hCoV-19/USA/UT-QDX-1936/2020|EPI_ISL_604286
hCoV-19/USA/UT-QDX-1964/2020|EPI_ISL_604290
hCoV-19/USA/UT-QDX-2112/2020|EPI_ISL_604492
hCoV-19/USA/UT-QDX-2189/2020|EPI_ISL_604578
hCoV-19/USA/UT-QDX-2208/2020|EPI_ISL_604584
hCoV-19/USA/UT-QDX-2215/2020|EPI_ISL_604587
hCoV-19/USA/UT-QDX-2223/2020|EPI_ISL_604589
hCoV-19/USA/UT-QDX-2264/2020|EPI_ISL_604603
hCoV-19/USA/UT-QDX-2286/2020|EPI_ISL_604607
hCoV-19/USA/UT-QDX-2300/2020|EPI_ISL_604614
hCoV-19/USA/UT-QDX-2305/2020|EPI_ISL_604617
hCoV-19/USA/UT-QDX-2490/2020|EPI_ISL_604852
hCoV-19/USA/UT-QDX-2491/2020|EPI_ISL_604853
hCoV-19/USA/UT-QDX-2492/2020|EPI_ISL_604854
hCoV-19/USA/UT-QDX-2626/2020|EPI_ISL_604972
hCoV-19/USA/UT-QDX-2638/2020|EPI_ISL_604976
hCoV-19/USA/UT-QDX-2644/2020|EPI_ISL_604978
hCoV-19/USA/UT-QDX-2671/2020|EPI_ISL_604988
hCoV-19/USA/WA-UW-488/2020|EPI_ISL_603257
hCoV-19/USA/NY-Wadsworth-14726-02/2020|EPI_ISL_426322
hCoV-19/USA/MI-MDHHS-SC20314/2020|EPI_ISL_447111
hCoV-19/USA/NY-QDX-105/2020|EPI_ISL_468578
hCoV-19/USA/NY-QDX-108/2020|EPI_ISL_468580
hCoV-19/USA/AZ-QDX-2267/2020|EPI_ISL_604502
hCoV-19/USA/NY-NYCPHL-000032/2020|EPI_ISL_631528
hCoV-19/USA/NY-NYCPHL-000361/2020|EPI_ISL_631865
hCoV-19/USA/CT-Yale-006/2020|EPI_ISL_416420
hCoV-19/USA/MN36-MDH36/2020|EPI_ISL_417473
hCoV-19/USA/MN46-MDH46/2020|EPI_ISL_417493
hCoV-19/USA/MN47-MDH47/2020|EPI_ISL_417494
hCoV-19/USA/MN48-MDH48/2020|EPI_ISL_417495
hCoV-19/USA/MN51-MDH51/2020|EPI_ISL_417496
hCoV-19/USA/UT-05/2020|EPI_ISL_415543
hCoV-19/USA/UT-06/2020|EPI_ISL_415544
hCoV-19/USA/WA-UW153/2020|EPI_ISL_416691
hCoV-19/USA/WA-UW160/2020|EPI_ISL_416698
hCoV-19/USA/WA-UW161/2020|EPI_ISL_416699
hCoV-19/USA/WA-UW178/2020|EPI_ISL_416716
hCoV-19/USA/WA-UW186/2020|EPI_ISL_416724
hCoV-19/USA/WA-UW187/2020|EPI_ISL_416725
hCoV-19/USA/WA-UW191/2020|EPI_ISL_416729
hCoV-19/USA/CA-CDPH-UC26/2020|EPI_ISL_417330
hCoV-19/USA/CA-CDPH-UC27/2020|EPI_ISL_417331
hCoV-19/USA/CT-UW223/2020|EPI_ISL_417372
hCoV-19/USA/CT-UW224/2020|EPI_ISL_417373
hCoV-19/USA/WA-UW192/2020|EPI_ISL_417341
hCoV-19/USA/WA-UW193/2020|EPI_ISL_417342
hCoV-19/USA/WA-UW196/2020|EPI_ISL_417345
hCoV-19/USA/MN45-MDH45/2020|EPI_ISL_417492
hCoV-19/USA/MN52-MDH52/2020|EPI_ISL_417497
hCoV-19/USA/MN55-MDH55/2020|EPI_ISL_417499
hCoV-19/USA/WI-UW-17/2020|EPI_ISL_417517
hCoV-19/USA/CT-UW254/2020|EPI_ISL_418039
hCoV-19/USA/CT-UW272/2020|EPI_ISL_418057
hCoV-19/USA/CT-UW273/2020|EPI_ISL_418058
hCoV-19/USA/MN-UW243/2020|EPI_ISL_418028
hCoV-19/USA/MN-UW251/2020|EPI_ISL_418036
hCoV-19/USA/MN-UW257/2020|EPI_ISL_418042
hCoV-19/USA/MN-UW264/2020|EPI_ISL_418049
hCoV-19/USA/MN-UW266/2020|EPI_ISL_418051
hCoV-19/USA/CT-UW327/2020|EPI_ISL_418894
hCoV-19/USA/CT-UW329/2020|EPI_ISL_418896
hCoV-19/USA/IL-UW348/2020|EPI_ISL_418915
hCoV-19/USA/IL-UW351/2020|EPI_ISL_418918
hCoV-19/USA/IL-UW352/2020|EPI_ISL_418919
hCoV-19/USA/IL-UW353/2020|EPI_ISL_418920
hCoV-19/USA/MN-UW326/2020|EPI_ISL_418893
hCoV-19/USA/MN-UW335/2020|EPI_ISL_418902
hCoV-19/USA/UT-019/2020|EPI_ISL_418962
hCoV-19/USA/CT-UW159/2020|EPI_ISL_416697
hCoV-19/USA/CT-UW213/2020|EPI_ISL_417362
hCoV-19/USA/WA-UW194/2020|EPI_ISL_417343
hCoV-19/USA/CT-UW271/2020|EPI_ISL_418056
hCoV-19/USA/IL-UW349/2020|EPI_ISL_418916
hCoV-19/USA/UT-01/2020|EPI_ISL_415539
hCoV-19/USA/WA-UW168/2020|EPI_ISL_416706
hCoV-19/USA/MN42-MDH42/2020|EPI_ISL_417478
hCoV-19/USA/MN53-MDH53/2020|EPI_ISL_417498
hCoV-19/USA/UT-03/2020|EPI_ISL_415541
hCoV-19/USA/UT-04/2020|EPI_ISL_415542
hCoV-19/USA/CT-Yale-007/2020|EPI_ISL_416421
hCoV-19/USA/CT-Yale-008/2020|EPI_ISL_416422
hCoV-19/USA/CT-UW158/2020|EPI_ISL_416696
hCoV-19/USA/WA-UW152/2020|EPI_ISL_416690
hCoV-19/USA/WA-UW156/2020|EPI_ISL_416694
hCoV-19/USA/WA-UW157/2020|EPI_ISL_416695
hCoV-19/USA/WA-UW162/2020|EPI_ISL_416700
hCoV-19/USA/WA-UW163/2020|EPI_ISL_416701
hCoV-19/USA/WA-UW164/2020|EPI_ISL_416702
hCoV-19/USA/WA-UW165/2020|EPI_ISL_416703
hCoV-19/USA/WA-UW167/2020|EPI_ISL_416705
hCoV-19/USA/WA-UW171/2020|EPI_ISL_416709
hCoV-19/USA/WA-UW172/2020|EPI_ISL_416710
hCoV-19/USA/WA-UW182/2020|EPI_ISL_416720
hCoV-19/USA/WA-UW183/2020|EPI_ISL_416721
hCoV-19/USA/WA-UW188/2020|EPI_ISL_416726
hCoV-19/USA/WA-UW189/2020|EPI_ISL_416727
hCoV-19/USA/WA-UW190/2020|EPI_ISL_416728
hCoV-19/USA/WA-UW195/2020|EPI_ISL_417344
hCoV-19/USA/WA-UW199/2020|EPI_ISL_417348
hCoV-19/USA/WA-UW204/2020|EPI_ISL_417353
hCoV-19/USA/WA-UW205/2020|EPI_ISL_417354
hCoV-19/USA/WA-UW206/2020|EPI_ISL_417355
hCoV-19/USA/WA-UW207/2020|EPI_ISL_417356
hCoV-19/USA/WA-UW208/2020|EPI_ISL_417357
hCoV-19/USA/WA-UW209/2020|EPI_ISL_417358
hCoV-19/USA/WA-UW218/2020|EPI_ISL_417367
hCoV-19/USA/WA-UW222/2020|EPI_ISL_417371
hCoV-19/USA/WA-UW242/2020|EPI_ISL_417456
hCoV-19/USA/UT-014/2020|EPI_ISL_417964
hCoV-19/USA/UT-016/2020|EPI_ISL_417966
hCoV-19/USA/WI-UW-22/2020|EPI_ISL_417514
hCoV-19/USA/WA-UW274/2020|EPI_ISL_418059
hCoV-19/USA/WA-UW280/2020|EPI_ISL_418065
hCoV-19/USA/WA-NH10/2020|EPI_ISL_418779
hCoV-19/USA/WA-NH11/2020|EPI_ISL_418780
hCoV-19/USA/WA-NH12/2020|EPI_ISL_418781
hCoV-19/USA/WA-NH13/2020|EPI_ISL_418782
hCoV-19/USA/WA-NH14/2020|EPI_ISL_418783
hCoV-19/USA/WA-NH17/2020|EPI_ISL_418784
hCoV-19/USA/WA-NH18/2020|EPI_ISL_418785
hCoV-19/USA/WA-NH19/2020|EPI_ISL_418786
hCoV-19/USA/WA-NH2/2020|EPI_ISL_418771
hCoV-19/USA/WA-NH20/2020|EPI_ISL_418787
hCoV-19/USA/WA-NH21/2020|EPI_ISL_418788
hCoV-19/USA/WA-NH22/2020|EPI_ISL_418789
hCoV-19/USA/WA-NH23/2020|EPI_ISL_418790
hCoV-19/USA/WA-NH24/2020|EPI_ISL_418791
hCoV-19/USA/WA-NH3/2020|EPI_ISL_418772
hCoV-19/USA/WA-NH4/2020|EPI_ISL_418773
hCoV-19/USA/WA-NH5/2020|EPI_ISL_418774
hCoV-19/USA/WA-NH6/2020|EPI_ISL_418775
hCoV-19/USA/WA-NH7/2020|EPI_ISL_418776
hCoV-19/USA/WA-NH8/2020|EPI_ISL_418777
hCoV-19/USA/WA-NH9/2020|EPI_ISL_418778
hCoV-19/USA/MN-UW334/2020|EPI_ISL_418901
hCoV-19/USA/WA-UW298/2020|EPI_ISL_418866
hCoV-19/USA/WA-UW299/2020|EPI_ISL_418867
hCoV-19/USA/WA-UW300/2020|EPI_ISL_418868
hCoV-19/USA/WA-UW315/2020|EPI_ISL_418882
hCoV-19/USA/TX-HMH025/2020|EPI_ISL_434734
hCoV-19/USA/TX-HMH026/2020|EPI_ISL_434735
hCoV-19/USA/TX-HMH034/2020|EPI_ISL_434743
hCoV-19/USA/MI-MDHHS-SC20012/2020|EPI_ISL_437099
hCoV-19/USA/OH-MDHHS-SC20370/2020|EPI_ISL_450584
hCoV-19/USA/NM-UNM-00011/2020|EPI_ISL_467593
hCoV-19/USA/UT-QDX-132/2020|EPI_ISL_467913
hCoV-19/USA/CA-QDX-103/2020|EPI_ISL_468561
hCoV-19/USA/CA-QDX-86/2020|EPI_ISL_468566
hCoV-19/USA/FL-BPHL-0666/2020|EPI_ISL_509724
hCoV-19/USA/FL-BPHL-0667/2020|EPI_ISL_509725
hCoV-19/USA/ME-HETL-J0004/2020|EPI_ISL_513417
hCoV-19/USA/ME-HETL-J0005/2020|EPI_ISL_513418
hCoV-19/USA/ME-HETL-J0007/2020|EPI_ISL_513420
hCoV-19/USA/ME-HETL-J0010/2020|EPI_ISL_513423
hCoV-19/USA/ME-HETL-J0019/2020|EPI_ISL_513432
hCoV-19/USA/FL-BPHL-0982/2020|EPI_ISL_517872
hCoV-19/USA/MN-QDX-1000/2020|EPI_ISL_571727
hCoV-19/USA/UT-QDX-1950/2020|EPI_ISL_604287
hCoV-19/USA/UT-QDX-2650/2020|EPI_ISL_604980
hCoV-19/USA/UT-QDX-2653/2020|EPI_ISL_604981
hCoV-19/USA/FL-BPHL-2122/2020|EPI_ISL_653275
hCoV-19/USA/NY-PV08125/2020|EPI_ISL_421354
hCoV-19/USA/NY-PV08133/2020|EPI_ISL_421356
hCoV-19/USA/NY-PV08138/2020|EPI_ISL_421360
hCoV-19/USA/NY-PV08472/2020|EPI_ISL_421415
hCoV-19/USA/CT-UW-1365/2020|EPI_ISL_424174
hCoV-19/USA/AZ-TG268909/2020|EPI_ISL_426515
hCoV-19/USA/AZ-TG268911/2020|EPI_ISL_426516
hCoV-19/USA/NY-WCMP4B06P/2020|EPI_ISL_427532
hCoV-19/USA/NY-WCMP4C01P/2020|EPI_ISL_427533
hCoV-19/USA/NY-WCMP4C02N/2020|EPI_ISL_427534
hCoV-19/USA/NY-WCMP4D01P/2020|EPI_ISL_427535
hCoV-19/USA/NY-WCMP4E05P/2020|EPI_ISL_427537
hCoV-19/USA/NY-WCMP4G04P/2020|EPI_ISL_427538
hCoV-19/USA/NY-WCMP4H03P/2020|EPI_ISL_427539
hCoV-19/USA/NY-WCMP5F01P/2020|EPI_ISL_427540
hCoV-19/USA/NY-WCMP5H02P/2020|EPI_ISL_427542
hCoV-19/USA/WI-UW-250/2020|EPI_ISL_428724
hCoV-19/USA/WA-S148/2020|EPI_ISL_430185
hCoV-19/USA/MD-HP00023/2020|EPI_ISL_434684
hCoV-19/USA/TX-HMH011/2020|EPI_ISL_434722
hCoV-19/USA/TX-HMH016/2020|EPI_ISL_434726
hCoV-19/USA/TX-HMH017/2020|EPI_ISL_434727
hCoV-19/USA/TX-HMH020/2020|EPI_ISL_434730
hCoV-19/USA/TX-HMH023/2020|EPI_ISL_434733
hCoV-19/USA/TX-HMH030/2020|EPI_ISL_434739
hCoV-19/USA/CT-Yale-151/2020|EPI_ISL_435720
hCoV-19/USA/MI-MDHHS-SC20120/2020|EPI_ISL_436810
hCoV-19/USA/MI-MDHHS-SC20127/2020|EPI_ISL_436811
hCoV-19/USA/MI-MDHHS-SC20136/2020|EPI_ISL_436812
hCoV-19/USA/MI-MDHHS-SC20150/2020|EPI_ISL_436813
hCoV-19/USA/MI-MDHHS-SC20158/2020|EPI_ISL_436814
hCoV-19/USA/MI-MDHHS-SC20016/2020|EPI_ISL_437103
hCoV-19/USA/MI-MDHHS-SC20017/2020|EPI_ISL_437104
hCoV-19/USA/MI-MDHHS-SC20020/2020|EPI_ISL_437107
hCoV-19/USA/MI-MDHHS-SC20218/2020|EPI_ISL_447188
hCoV-19/USA/MI-MDHHS-SC20309/2020|EPI_ISL_447106
hCoV-19/USA/MI-MDHHS-SC20319/2020|EPI_ISL_447116
hCoV-19/USA/NY-PV09416/2020|EPI_ISL_450096
hCoV-19/USA/NY-PV09418/2020|EPI_ISL_450097
hCoV-19/USA/NY-PV09420/2020|EPI_ISL_450099
hCoV-19/USA/NY-PV09428/2020|EPI_ISL_450105
hCoV-19/USA/NY-PV09434/2020|EPI_ISL_450111
hCoV-19/USA/NY-PV09435/2020|EPI_ISL_450112
hCoV-19/USA/MI-MDHHS-SC20360/2020|EPI_ISL_450571
hCoV-19/USA/MI-MDHHS-SC20362/2020|EPI_ISL_450573
hCoV-19/USA/MI-MDHHS-SC20368/2020|EPI_ISL_450579
hCoV-19/USA/UT-03794/2020|EPI_ISL_450538
hCoV-19/USA/AZ-CDC-1911/2020|EPI_ISL_452118
hCoV-19/USA/MA-MGH-00514/2020|EPI_ISL_460253
hCoV-19/USA/MI-MDHHS-SC20440/2020|EPI_ISL_452314
hCoV-19/USA/MI-MDHHS-SC20446/2020|EPI_ISL_452320
hCoV-19/USA/MDH-8367/2020|EPI_ISL_454432
hCoV-19/USA/MDH-8447/2020|EPI_ISL_454433
hCoV-19/USA/NM-UNM-00010/2020|EPI_ISL_467592
hCoV-19/USA/CA-QDX-43/2020|EPI_ISL_467832
hCoV-19/USA/CA-QDX-67/2020|EPI_ISL_467839
hCoV-19/USA/FL-QDX-121/2020|EPI_ISL_467844
hCoV-19/USA/MA-QDX-127/2020|EPI_ISL_467851
hCoV-19/USA/MD-QDX-113/2020|EPI_ISL_467867
hCoV-19/USA/MI-QDX-26/2020|EPI_ISL_467868
hCoV-19/USA/NJ-QDX-123/2020|EPI_ISL_467874
hCoV-19/USA/NJ-QDX-133/2020|EPI_ISL_467876
hCoV-19/USA/NJ-QDX-144/2020|EPI_ISL_467878
hCoV-19/USA/NY-QDX-75/2020|EPI_ISL_467902
hCoV-19/USA/TN-QDX-126/2020|EPI_ISL_467905
hCoV-19/USA/UT-QDX-131/2020|EPI_ISL_467912
hCoV-19/USA/UT-QDX-151/2020|EPI_ISL_467914
hCoV-19/USA/UT-QDX-27/2020|EPI_ISL_467918
hCoV-19/USA/UT-QDX-77/2020|EPI_ISL_467924
hCoV-19/USA/WA-QDX-22/2020|EPI_ISL_467926
hCoV-19/USA/CA-CZB-1413/2020|EPI_ISL_468388
hCoV-19/USA/CA-QDX-101/2020|EPI_ISL_468560
hCoV-19/USA/CA-QDX-110/2020|EPI_ISL_468562
hCoV-19/USA/CA-QDX-83/2020|EPI_ISL_468564
hCoV-19/USA/CA-QDX-98/2020|EPI_ISL_468569
hCoV-19/USA/CA-SR0430/2020|EPI_ISL_467960
hCoV-19/USA/CO-QDX-107/2020|EPI_ISL_468571
hCoV-19/USA/NY-QDX-96/2020|EPI_ISL_468588
hCoV-19/USA/WI-WSLH-200065/2020|EPI_ISL_471230
hCoV-19/USA/CT-UW-652/2020|EPI_ISL_476917
hCoV-19/USA/WA-UW-608/2020|EPI_ISL_476907
hCoV-19/USA/WA-UW-662/2020|EPI_ISL_476921
hCoV-19/USA/WA-UW-676/2020|EPI_ISL_476928
hCoV-19/USA/VA-DCLS-0534/2020|EPI_ISL_485835
hCoV-19/USA/VA-DCLS-0535/2020|EPI_ISL_485836
hCoV-19/USA/VA-DCLS-0545/2020|EPI_ISL_485846
hCoV-19/USA/VA-DCLS-0551/2020|EPI_ISL_485852
hCoV-19/USA/WA-UW-688/2020|EPI_ISL_486106
hCoV-19/USA/FL-BPHL-0397/2020|EPI_ISL_489806
hCoV-19/USA/MI-MDHHS-SC21378/2020|EPI_ISL_507632
hCoV-19/USA/MI-MDHHS-SC21399/2020|EPI_ISL_507653
hCoV-19/USA/MI-MDHHS-SC21402/2020|EPI_ISL_507656
hCoV-19/USA/FL-BPHL-0669/2020|EPI_ISL_509727
hCoV-19/USA/FL-BPHL-0670/2020|EPI_ISL_509728
hCoV-19/USA/ME-HETL-J0003/2020|EPI_ISL_513416
hCoV-19/USA/ME-HETL-J0022/2020|EPI_ISL_513434
hCoV-19/USA/ME-HETL-J0023/2020|EPI_ISL_513435
hCoV-19/USA/MI-MDHHS-SC21540/2020|EPI_ISL_516267
hCoV-19/USA/FL-BPHL-1094/2020|EPI_ISL_526580
hCoV-19/USA/CA-CZB-3636/2020|EPI_ISL_548354
hCoV-19/USA/MI-MDHHS-SC21818/2020|EPI_ISL_565861
hCoV-19/USA/MN-QDX-1016/2020|EPI_ISL_571742
hCoV-19/USA/MN-QDX-1018/2020|EPI_ISL_571744
hCoV-19/USA/MN-QDX-1316/2020|EPI_ISL_572105
hCoV-19/USA/MN-QDX-1321/2020|EPI_ISL_572110
hCoV-19/USA/MN-QDX-1355/2020|EPI_ISL_572144
hCoV-19/USA/MN-QDX-1379/2020|EPI_ISL_572168
hCoV-19/USA/MN-QDX-976/2020|EPI_ISL_571775
hCoV-19/USA/MN-QDX-990/2020|EPI_ISL_571788
hCoV-19/USA/MN-QDX-992/2020|EPI_ISL_571790
hCoV-19/USA/NJ-QDX-1185/2020|EPI_ISL_571969
hCoV-19/USA/NY-QDX-1174/2020|EPI_ISL_571984
hCoV-19/USA/NY-QDX-1175/2020|EPI_ISL_571985
hCoV-19/USA/NY-QDX-1176/2020|EPI_ISL_571986
hCoV-19/USA/NY-QDX-1177/2020|EPI_ISL_571987
hCoV-19/USA/NY-QDX-1178/2020|EPI_ISL_571988
hCoV-19/USA/NY-QDX-1179/2020|EPI_ISL_571989
hCoV-19/USA/DE-DHSS-F918807/2020|EPI_ISL_574584
hCoV-19/USA/WI-WSLH-200147/2020|EPI_ISL_578374
hCoV-19/USA/WI-WSLH-200148/2020|EPI_ISL_578375
hCoV-19/USA/WI-WSLH-200149/2020|EPI_ISL_578376
hCoV-19/USA/WI-WSLH-200150/2020|EPI_ISL_578377
hCoV-19/USA/AZ-QDX-2163/2020|EPI_ISL_604391
hCoV-19/USA/CA-QDX-2116/2020|EPI_ISL_604417
hCoV-19/USA/CA-QDX-2382/2020|EPI_ISL_604661
hCoV-19/USA/CT-QDX-2279/2020|EPI_ISL_604526
hCoV-19/USA/CT-QDX-2666/2020|EPI_ISL_604920
hCoV-19/USA/HI-QDX-2149/2020|EPI_ISL_604452
hCoV-19/USA/MI-QDX-2193/2020|EPI_ISL_604535
hCoV-19/USA/MI-QDX-2221/2020|EPI_ISL_604540
hCoV-19/USA/MN-QDX-1778/2020|EPI_ISL_604090
hCoV-19/USA/MN-QDX-2565/2020|EPI_ISL_604937
hCoV-19/USA/MN-QDX-2715/2020|EPI_ISL_605027
hCoV-19/USA/MN-QDX-2717/2020|EPI_ISL_605029
hCoV-19/USA/MN-QDX-2719/2020|EPI_ISL_605030
hCoV-19/USA/MN-QDX-2725/2020|EPI_ISL_605031
hCoV-19/USA/MN-QDX-2730/2020|EPI_ISL_605034
hCoV-19/USA/MN-QDX-2736/2020|EPI_ISL_605035
hCoV-19/USA/MN-QDX-2738/2020|EPI_ISL_605036
hCoV-19/USA/NJ-QDX-1900/2020|EPI_ISL_604231
hCoV-19/USA/NJ-QDX-1968/2020|EPI_ISL_604233
hCoV-19/USA/NM-QDX-2538/2020|EPI_ISL_604793
hCoV-19/USA/NY-QDX-1890/2020|EPI_ISL_604242
hCoV-19/USA/NY-QDX-2243/2020|EPI_ISL_604572
hCoV-19/USA/NY-QDX-2483/2020|EPI_ISL_604814
hCoV-19/USA/PA-QDX-1951/2020|EPI_ISL_604280
hCoV-19/USA/PA-QDX-2435/2020|EPI_ISL_604835
hCoV-19/USA/UT-QDX-1482/2020|EPI_ISL_603867
hCoV-19/USA/UT-QDX-1831/2020|EPI_ISL_604149
hCoV-19/USA/UT-QDX-1845/2020|EPI_ISL_604161
hCoV-19/USA/UT-QDX-1971/2020|EPI_ISL_604292
hCoV-19/USA/UT-QDX-2090/2020|EPI_ISL_604490
hCoV-19/USA/UT-QDX-2129/2020|EPI_ISL_604495
hCoV-19/USA/UT-QDX-2173/2020|EPI_ISL_604498
hCoV-19/USA/UT-QDX-2201/2020|EPI_ISL_604581
hCoV-19/USA/UT-QDX-2213/2020|EPI_ISL_604585
hCoV-19/USA/UT-QDX-2224/2020|EPI_ISL_604590
hCoV-19/USA/UT-QDX-2240/2020|EPI_ISL_604595
hCoV-19/USA/UT-QDX-2246/2020|EPI_ISL_604596
hCoV-19/USA/UT-QDX-2248/2020|EPI_ISL_604598
hCoV-19/USA/UT-QDX-2249/2020|EPI_ISL_604599
hCoV-19/USA/UT-QDX-2281/2020|EPI_ISL_604605
hCoV-19/USA/UT-QDX-2289/2020|EPI_ISL_604609
hCoV-19/USA/UT-QDX-2296/2020|EPI_ISL_604612
hCoV-19/USA/UT-QDX-2302/2020|EPI_ISL_604616
hCoV-19/USA/UT-QDX-2308/2020|EPI_ISL_604619
hCoV-19/USA/UT-QDX-2407/2020|EPI_ISL_604728
hCoV-19/USA/UT-QDX-2417/2020|EPI_ISL_604730
hCoV-19/USA/UT-QDX-2434/2020|EPI_ISL_604844
hCoV-19/USA/UT-QDX-2440/2020|EPI_ISL_604845
hCoV-19/USA/UT-QDX-2487/2020|EPI_ISL_604851
hCoV-19/USA/UT-QDX-2504/2020|EPI_ISL_604855
hCoV-19/USA/UT-QDX-2523/2020|EPI_ISL_604859
hCoV-19/USA/UT-QDX-2527/2020|EPI_ISL_604861
hCoV-19/USA/UT-QDX-2531/2020|EPI_ISL_604862
hCoV-19/USA/UT-QDX-2532/2020|EPI_ISL_604863
hCoV-19/USA/UT-QDX-2557/2020|EPI_ISL_604867
hCoV-19/USA/UT-QDX-2596/2020|EPI_ISL_604966
hCoV-19/USA/UT-QDX-2598/2020|EPI_ISL_604967
hCoV-19/USA/UT-QDX-2621/2020|EPI_ISL_604971
hCoV-19/USA/UT-QDX-2657/2020|EPI_ISL_604983
hCoV-19/USA/UT-QDX-2663/2020|EPI_ISL_604984
hCoV-19/USA/UT-QDX-2680/2020|EPI_ISL_604990
hCoV-19/USA/UT-QDX-2681/2020|EPI_ISL_604991
hCoV-19/USA/TX-DSHS-1191/2020|EPI_ISL_631653
hCoV-19/USA/NY-NYCPHL-000300/2020|EPI_ISL_631827
hCoV-19/USA/NY-NYCPHL-000301/2020|EPI_ISL_631828
hCoV-19/USA/NY-NYCPHL-000363/2020|EPI_ISL_631866
hCoV-19/USA/NY-NYCPHL-000364/2020|EPI_ISL_631867
hCoV-19/USA/NY-NYCPHL-000675/2020|EPI_ISL_632093
hCoV-19/USA/NY-NYCPHL-000676/2020|EPI_ISL_632094
hCoV-19/USA/NY-NYCPHL-000677/2020|EPI_ISL_632095
hCoV-19/USA/NY-NYCPHL-000678/2020|EPI_ISL_632096
hCoV-19/USA/NY-NYCPHL-000679/2020|EPI_ISL_632097
hCoV-19/USA/MS-CDC-6571/2020|EPI_ISL_648023
hCoV-19/USA/CA-CZB-9730/2020|EPI_ISL_672042
hCoV-19/USA/NY-Wadsworth-144455-01/2020|EPI_ISL_676980
hCoV-19/USA/MI-MDHHS-SC20013/2020|EPI_ISL_437100
hCoV-19/USA/NY-PV09421/2020|EPI_ISL_450100
hCoV-19/USA/NY-PV09422/2020|EPI_ISL_450101
hCoV-19/USA/MD-HP00062/2020|EPI_ISL_457804
hCoV-19/USA/CA-QDX-97/2020|EPI_ISL_468568
hCoV-19/USA/CT-UW-645/2020|EPI_ISL_476912
hCoV-19/USA/CT-UW-647/2020|EPI_ISL_476913
hCoV-19/USA/CT-UW-650/2020|EPI_ISL_476915
hCoV-19/USA/CT-UW-651/2020|EPI_ISL_476916
hCoV-19/USA/CT-UW-653/2020|EPI_ISL_476918
hCoV-19/USA/FL-BPHL-0668/2020|EPI_ISL_509726
hCoV-19/USA/TX-DSHS-0177/2020|EPI_ISL_524058
hCoV-19/USA/TX-DSHS-0178/2020|EPI_ISL_524059
hCoV-19/USA/CA-UCLA-49/2020|EPI_ISL_537578
hCoV-19/USA/CA-QDX-2263/2020|EPI_ISL_604512
hCoV-19/USA/CA-QDX-2496/2020|EPI_ISL_604758
hCoV-19/USA/CA-QDX-2515/2020|EPI_ISL_604762
hCoV-19/USA/UT-QDX-1901/2020|EPI_ISL_604283
hCoV-19/USA/UT-QDX-2202/2020|EPI_ISL_604582
hCoV-19/USA/UT-QDX-2572/2020|EPI_ISL_604962
hCoV-19/USA/UT-QDX-2580/2020|EPI_ISL_604964
hCoV-19/USA/FL-BPHL-2123/2020|EPI_ISL_653276
hCoV-19/USA/CA-SCCPHD-UC166/2020|EPI_ISL_435645
hCoV-19/USA/CA-SCCPHD-UC170/2020|EPI_ISL_435649
hCoV-19/USA/CA-SCCPHD-UC171/2020|EPI_ISL_435650
hCoV-19/USA/CA-SCCPHD-UC172/2020|EPI_ISL_435651
hCoV-19/USA/CA-SCCPHD-UC175/2020|EPI_ISL_435654
hCoV-19/USA/UT-QDX-18/2020|EPI_ISL_467916
hCoV-19/USA/OK-QDX-93/2020|EPI_ISL_468589
hCoV-19/USA/ME-HETL-J0014/2020|EPI_ISL_513427
hCoV-19/USA/CA-QDX-2159/2020|EPI_ISL_604434
hCoV-19/USA/UT-QDX-1793/2020|EPI_ISL_604123
hCoV-19/USA/UT-QDX-1880/2020|EPI_ISL_604281
hCoV-19/USA/UT-QDX-2262/2020|EPI_ISL_604602
hCoV-19/USA/UT-QDX-2295/2020|EPI_ISL_604611
hCoV-19/USA/UT-QDX-2454/2020|EPI_ISL_604846
hCoV-19/USA/CA-SCCPHD-UC165/2020|EPI_ISL_435644
hCoV-19/USA/CA-SCCPHD-UC167/2020|EPI_ISL_435646
hCoV-19/USA/CA-SCCPHD-UC168/2020|EPI_ISL_435647
hCoV-19/USA/CA-SCCPHD-UC169/2020|EPI_ISL_435648
hCoV-19/USA/CA-SCCPHD-UC173/2020|EPI_ISL_435652
hCoV-19/USA/CA-SCCPHD-UC174/2020|EPI_ISL_435653
hCoV-19/USA/NY-SURV0495/2020|EPI_ISL_436070
hCoV-19/USA/DC-HP00063/2020|EPI_ISL_457805
hCoV-19/USA/CA-CZB-1765/2020|EPI_ISL_476782
hCoV-19/USA/MI-MDHHS-SC21817/2020|EPI_ISL_565860
hCoV-19/USA/ID-UNM-IBL023/2020|EPI_ISL_632868
hCoV-19/USA/ID-UNM-IBL025/2020|EPI_ISL_632858
hCoV-19/USA/ID-UNM-IBL026/2020|EPI_ISL_632870
hCoV-19/USA/MN64-MDH64/2020|EPI_ISL_419392
hCoV-19/USA/VA-DCLS-0024/2020|EPI_ISL_420628
hCoV-19/USA/IL-UW-1265/2020|EPI_ISL_422961
hCoV-19/USA/NY-WCMP4A02N/2020|EPI_ISL_427531
hCoV-19/USA/NY-WCMP4D04P/2020|EPI_ISL_427536
hCoV-19/USA/WA-S124/2020|EPI_ISL_430161
hCoV-19/USA/WA-S125/2020|EPI_ISL_430162
hCoV-19/USA/WA-S126/2020|EPI_ISL_430163
hCoV-19/USA/WA-S127/2020|EPI_ISL_430164
hCoV-19/USA/WA-S128/2020|EPI_ISL_430165
hCoV-19/USA/WA-S129/2020|EPI_ISL_430166
hCoV-19/USA/WA-S130/2020|EPI_ISL_430167
hCoV-19/USA/WA-S131/2020|EPI_ISL_430168
hCoV-19/USA/WA-S132/2020|EPI_ISL_430169
hCoV-19/USA/WA-S133/2020|EPI_ISL_430170
hCoV-19/USA/WA-S134/2020|EPI_ISL_430171
hCoV-19/USA/WA-S135/2020|EPI_ISL_430172
hCoV-19/USA/WA-S136/2020|EPI_ISL_430173
hCoV-19/USA/WA-S137/2020|EPI_ISL_430174
hCoV-19/USA/WA-S141/2020|EPI_ISL_430178
hCoV-19/USA/WA-S142/2020|EPI_ISL_430179
hCoV-19/USA/WA-S296/2020|EPI_ISL_430150
hCoV-19/USA/WA-S297/2020|EPI_ISL_430151
hCoV-19/USA/WA-UW-558/2020|EPI_ISL_430888
hCoV-19/USA/WA-UW-604/2020|EPI_ISL_430895
hCoV-19/USA/MI-MDHHS-SC20100/2020|EPI_ISL_436809
hCoV-19/USA/WA-QDX-02-2/2020|EPI_ISL_454692
hCoV-19/USA/CA-QDX-03/2020|EPI_ISL_444455
hCoV-19/USA/WA-QDX-02/2020|EPI_ISL_444518
hCoV-19/USA/CA-SR0097/2020|EPI_ISL_445096
hCoV-19/USA/CA-SR0107/2020|EPI_ISL_445103
hCoV-19/USA/MI-MDHHS-SC20216/2020|EPI_ISL_447187
hCoV-19/USA/MDH-8137/2020|EPI_ISL_454430
hCoV-19/USA/MDH-8144/2020|EPI_ISL_454431
hCoV-19/USA/GA-EHC-009I/2020|EPI_ISL_455355
hCoV-19/USA/GA-QDX-115/2020|EPI_ISL_467845
hCoV-19/USA/GA-QDX-116/2020|EPI_ISL_467846
hCoV-19/USA/GA-QDX-122/2020|EPI_ISL_467847
hCoV-19/USA/GA-QDX-152/2020|EPI_ISL_467848
hCoV-19/USA/GA-QDX-53/2020|EPI_ISL_467849
hCoV-19/USA/PA-QDX-30/2020|EPI_ISL_467904
hCoV-19/USA/UT-QDX-118/2020|EPI_ISL_467909
hCoV-19/USA/UT-QDX-119/2020|EPI_ISL_467910
hCoV-19/USA/UT-QDX-120/2020|EPI_ISL_467911
hCoV-19/USA/UT-QDX-49/2020|EPI_ISL_467919
hCoV-19/USA/UT-QDX-63/2020|EPI_ISL_467921
hCoV-19/USA/WA-QDX-62/2020|EPI_ISL_467927
hCoV-19/USA/CA-CZB-1576/2020|EPI_ISL_468507
hCoV-19/USA/CA-QDX-111/2020|EPI_ISL_468563
hCoV-19/USA/CA-QDX-84/2020|EPI_ISL_468565
hCoV-19/USA/CA-QDX-92/2020|EPI_ISL_468567
hCoV-19/USA/CA-QDX-99/2020|EPI_ISL_468570
hCoV-19/USA/WA-QDX-104/2020|EPI_ISL_468590
hCoV-19/USA/CA-CZB-1766/2020|EPI_ISL_476783
hCoV-19/USA/WA-UW-681/2020|EPI_ISL_476929
hCoV-19/USA/WA-UW-683/2020|EPI_ISL_476930
hCoV-19/USA/WA-UW-687/2020|EPI_ISL_476933
hCoV-19/USA/WA-UW-690/2020|EPI_ISL_476934
hCoV-19/USA/WA-UW-696/2020|EPI_ISL_476935
hCoV-19/USA/WA-UW-864/2020|EPI_ISL_476938
hCoV-19/USA/VA-DCLS-0538/2020|EPI_ISL_485839
hCoV-19/USA/WA-UW-682/2020|EPI_ISL_486105
hCoV-19/USA/FL-BPHL-0565/2020|EPI_ISL_508769
hCoV-19/USA/FL-BPHL-0568/2020|EPI_ISL_508772
hCoV-19/USA/FL-BPHL-0658/2020|EPI_ISL_509716
hCoV-19/USA/FL-BPHL-0660/2020|EPI_ISL_509718
hCoV-19/USA/ME-HETL-J0053/2020|EPI_ISL_513464
hCoV-19/USA/NY-Wadsworth-14811-01/2020|EPI_ISL_525613
hCoV-19/USA/WA-UW-834/2020|EPI_ISL_570204
hCoV-19/USA/NY-QDX-1182/2020|EPI_ISL_571992
hCoV-19/USA/UT-UPHL-00015/2020|EPI_ISL_575035
hCoV-19/USA/UT-UPHL-00017/2020|EPI_ISL_575036
hCoV-19/USA/WI-WSLH-200195/2020|EPI_ISL_578419
hCoV-19/USA/UT-UPHL-00020/2020|EPI_ISL_603049
hCoV-19/USA/GA-QDX-1938/2020|EPI_ISL_604222
hCoV-19/USA/GA-QDX-2196/2020|EPI_ISL_604527
hCoV-19/USA/GA-QDX-2259/2020|EPI_ISL_604531
hCoV-19/USA/GA-QDX-2442/2020|EPI_ISL_604777
hCoV-19/USA/GA-QDX-2443/2020|EPI_ISL_604778
hCoV-19/USA/GA-QDX-2511/2020|EPI_ISL_604780
hCoV-19/USA/MI-QDX-2199/2020|EPI_ISL_604537
hCoV-19/USA/MN-QDX-2265/2020|EPI_ISL_604552
hCoV-19/USA/UT-QDX-1463/2020|EPI_ISL_603848
hCoV-19/USA/UT-QDX-1476/2020|EPI_ISL_603861
hCoV-19/USA/UT-QDX-1966/2020|EPI_ISL_604291
hCoV-19/USA/UT-QDX-2207/2020|EPI_ISL_604583
hCoV-19/USA/UT-QDX-2233/2020|EPI_ISL_604592
hCoV-19/USA/UT-QDX-2234/2020|EPI_ISL_604593
hCoV-19/USA/UT-QDX-2285/2020|EPI_ISL_604606
hCoV-19/USA/UT-QDX-2297/2020|EPI_ISL_604613
hCoV-19/USA/UT-QDX-2307/2020|EPI_ISL_604618
hCoV-19/USA/UT-QDX-2313/2020|EPI_ISL_604620
hCoV-19/USA/UT-QDX-2476/2020|EPI_ISL_604848
hCoV-19/USA/UT-QDX-2479/2020|EPI_ISL_604849
hCoV-19/USA/UT-QDX-2480/2020|EPI_ISL_604850
hCoV-19/USA/UT-QDX-2526/2020|EPI_ISL_604860
hCoV-19/USA/UT-QDX-2550/2020|EPI_ISL_604865
hCoV-19/USA/UT-QDX-2607/2020|EPI_ISL_604969
hCoV-19/USA/UT-QDX-2628/2020|EPI_ISL_604973
hCoV-19/USA/UT-QDX-2649/2020|EPI_ISL_604979
hCoV-19/USA/TX-DSHS-1190/2020|EPI_ISL_631652
hCoV-19/USA/FL-BPHL-2024/2020|EPI_ISL_653177
hCoV-19/USA/FL-BPHL-2025/2020|EPI_ISL_653178
hCoV-19/USA/NY-Wadsworth-14380-01/2020|EPI_ISL_676734
hCoV-19/USA/NY-WCMP5G03P/2020|EPI_ISL_427541
hCoV-19/USA/NY-WCMP5H03P/2020|EPI_ISL_427543
hCoV-19/USA/CA-CZB-1767/2020|EPI_ISL_476784
hCoV-19/USA/WA-UW-623/2020|EPI_ISL_476908
hCoV-19/USA/VA-DCLS-0554/2020|EPI_ISL_485855
hCoV-19/USA/UT-QDX-2214/2020|EPI_ISL_604586
hCoV-19/USA/UT-QDX-2656/2020|EPI_ISL_604982
hCoV-19/USA/CT-UW250/2020|EPI_ISL_418035
hCoV-19/USA/WI-UW-03/2020|EPI_ISL_416523
hCoV-19/USA/WA-UW169/2020|EPI_ISL_416707
hCoV-19/USA/WA-UW170/2020|EPI_ISL_416708
hCoV-19/USA/WA-UW181/2020|EPI_ISL_416719
hCoV-19/USA/WA-UW210/2020|EPI_ISL_417359
hCoV-19/USA/WA-UW237/2020|EPI_ISL_417451
hCoV-19/USA/WA-UW240/2020|EPI_ISL_417454
hCoV-19/USA/WA-UW241/2020|EPI_ISL_417455
hCoV-19/USA/CT-UW256/2020|EPI_ISL_418041
hCoV-19/USA/CT-UW259/2020|EPI_ISL_418044
hCoV-19/USA/NY-NYUMC11/2020|EPI_ISL_418196
hCoV-19/USA/WA-UW283/2020|EPI_ISL_418068
hCoV-19/USA/CT-UW328/2020|EPI_ISL_418895
hCoV-19/USA/CT-UW331/2020|EPI_ISL_418898
hCoV-19/USA/UT-021/2020|EPI_ISL_418963
hCoV-19/USA/UT-022/2020|EPI_ISL_418964
hCoV-19/USA/WA-UW310/2020|EPI_ISL_418878
hCoV-19/USA/WA-UW312/2020|EPI_ISL_418879
hCoV-19/USA/WA-UW313/2020|EPI_ISL_418880
hCoV-19/USA/WA-UW357/2020|EPI_ISL_418924
hCoV-19/USA/WA-UW359/2020|EPI_ISL_418926
hCoV-19/USA/WI-UW-16/2020|EPI_ISL_417509
hCoV-19/USA/CT-UW258/2020|EPI_ISL_418043
hCoV-19/USA/MN57-MDH57/2020|EPI_ISL_417501
hCoV-19/USA/MN58-MDH58/2020|EPI_ISL_417502
hCoV-19/USA/NY-NYUMC23/2020|EPI_ISL_418969
hCoV-19/USA/CT-Yale-010/2020|EPI_ISL_416424
hCoV-19/USA/WA-UW146/2020|EPI_ISL_416684
hCoV-19/USA/WA-UW148/2020|EPI_ISL_416686
hCoV-19/USA/WA-UW149/2020|EPI_ISL_416687
hCoV-19/USA/WA-UW150/2020|EPI_ISL_416688
hCoV-19/USA/WA-UW151/2020|EPI_ISL_416689
hCoV-19/USA/WA-UW154/2020|EPI_ISL_416692
hCoV-19/USA/WA-UW174/2020|EPI_ISL_416712
hCoV-19/USA/WA-UW176/2020|EPI_ISL_416714
hCoV-19/USA/WA-UW180/2020|EPI_ISL_416718
hCoV-19/USA/CA-CDPH-UC28/2020|EPI_ISL_417332
hCoV-19/USA/WA-UW211/2020|EPI_ISL_417360
hCoV-19/USA/WA-UW212/2020|EPI_ISL_417361
hCoV-19/USA/WA-UW214/2020|EPI_ISL_417363
hCoV-19/USA/WA-UW216/2020|EPI_ISL_417365
hCoV-19/USA/WA-UW217/2020|EPI_ISL_417366
hCoV-19/USA/WA-UW220/2020|EPI_ISL_417369
hCoV-19/USA/WA-UW221/2020|EPI_ISL_417370
hCoV-19/USA/WA-UW229/2020|EPI_ISL_417378
hCoV-19/USA/WA-UW231/2020|EPI_ISL_417380
hCoV-19/USA/WA-UW232/2020|EPI_ISL_417381
hCoV-19/USA/MN56-MDH56/2020|EPI_ISL_417500
hCoV-19/USA/MN59-MDH59/2020|EPI_ISL_417503
hCoV-19/USA/WA-UW234/2020|EPI_ISL_417448
hCoV-19/USA/WA-UW235/2020|EPI_ISL_417449
hCoV-19/USA/WA-UW236/2020|EPI_ISL_417450
hCoV-19/USA/WA-UW239/2020|EPI_ISL_417453
hCoV-19/USA/CT-UW260/2020|EPI_ISL_418045
hCoV-19/USA/WA-UW270/2020|EPI_ISL_418055
hCoV-19/USA/WA-UW277/2020|EPI_ISL_418062
hCoV-19/USA/WA-UW281/2020|EPI_ISL_418066
hCoV-19/USA/WA-UW284/2020|EPI_ISL_418069
hCoV-19/USA/WA-UW285/2020|EPI_ISL_418070
hCoV-19/USA/CT-UW303/2020|EPI_ISL_418871
hCoV-19/USA/IL-UW350/2020|EPI_ISL_418917
hCoV-19/USA/WA-UW314/2020|EPI_ISL_418881
hCoV-19/USA/WA-UW316/2020|EPI_ISL_418883
hCoV-19/USA/WA-UW318/2020|EPI_ISL_418885
hCoV-19/USA/WA-UW320/2020|EPI_ISL_418887
hCoV-19/USA/WA-UW185/2020|EPI_ISL_416723
hCoV-19/USA/WA-UW275/2020|EPI_ISL_418060
hCoV-19/USA/MN65-MDH65/2020|EPI_ISL_419393
hCoV-19/USA/MN67-MDH67/2020|EPI_ISL_419395
hCoV-19/USA/UT-090/2020|EPI_ISL_420804
hCoV-19/USA/NY-Wadsworth-16080-01/2020|EPI_ISL_426296
hCoV-19/USA/WI-UW-251/2020|EPI_ISL_428725
hCoV-19/USA/UT-092/2020|EPI_ISL_435348
hCoV-19/USA/MI-MDHHS-SC20019/2020|EPI_ISL_437106
hCoV-19/USA/UT-03474/2020|EPI_ISL_450541
hCoV-19/USA/MA-QDX-135/2020|EPI_ISL_467852
hCoV-19/USA/MA-QDX-68/2020|EPI_ISL_467864
hCoV-19/USA/MN-MDH-1277/2020|EPI_ISL_482998
hCoV-19/USA/VA-DCLS-0552/2020|EPI_ISL_485853
hCoV-19/USA/ME-HETL-J0009/2020|EPI_ISL_513422
hCoV-19/USA/ME-HETL-J0011/2020|EPI_ISL_513424
hCoV-19/USA/ME-HETL-J0012/2020|EPI_ISL_513425
hCoV-19/USA/ME-HETL-J0054/2020|EPI_ISL_513465
hCoV-19/USA/IL-QDX-831/2020|EPI_ISL_571600
hCoV-19/USA/MN-QDX-959/2020|EPI_ISL_571760
hCoV-19/USA/CA-QDX-2345/2020|EPI_ISL_604646
hCoV-19/USA/IL-QDX-2568/2020|EPI_ISL_604932
hCoV-19/USA/IN-QDX-1973/2020|EPI_ISL_604223
hCoV-19/USA/IN-QDX-2220/2020|EPI_ISL_604532
hCoV-19/USA/MA-QDX-2427/2020|EPI_ISL_604783
hCoV-19/USA/MO-QDX-2612/2020|EPI_ISL_604946
hCoV-19/USA/TN-QDX-2517/2020|EPI_ISL_604842
hCoV-19/USA/TX-QDX-2111/2020|EPI_ISL_604485
hCoV-19/USA/UT-QDX-1835/2020|EPI_ISL_604153
hCoV-19/USA/UT-QDX-2192/2020|EPI_ISL_604579
hCoV-19/USA/NY-NYCPHL-000069/2020|EPI_ISL_631562
hCoV-19/USA/NY-Wadsworth-16555-01/2020|EPI_ISL_676741
hCoV-19/USA/MN60-MDH60/2020|EPI_ISL_419388
hCoV-19/USA/MN66-MDH66/2020|EPI_ISL_419394
hCoV-19/USA/NY-PV08127/2020|EPI_ISL_421355
hCoV-19/USA/WY-WYPHL004/2020|EPI_ISL_421346
hCoV-19/USA/NY-Wadsworth-15616-01/2020|EPI_ISL_426310
[truncated: 64,143 more rows]
